# Supplementary material for: Reconstructing flexible pathways of Aurignacian blade and bladelet production at Vogelherd
Source: PLoS One. 2025 Sep 16;20(9):e0331921. doi: 10.1371/journal.pone.0331921 (PMC12440199; doi:10.1371/journal.pone.0331921)
Supplement: S1 Table — *The other 10 cores that are also under the tool category are Chopping tools that could have been exploited as flake core before. (XLSX) [file pone.0331921.s001.xlsx]

## Sheet: Tabelle1
Tools detailed overview tools	IV	IV/V	V	Total	%
Tool Types with one modified end/side
Pebble tools	IV	IV/V	V	Total	%
Anvil	3		2	5	0.00197239
Anvil/Hammerstone			1	1	0.000394477
Chopping tool	7		5	12	0.00473373
Grindstone	1			1	0.000394477
Retoucher	1		2	3	0.00118343
Hammerstone	57	4	33	94	0.0370809
Retouched river gravel	1			1	0.000394477
Pebble tools total	70	4	43	117	0.0461538
End-scrapers and Truncated pieces	IV	IV/V	V	Total	%
End-scraper	287	9	134	430	0.169625
Nosed end-scaper	34		3	37	0.0145957
Truncation	40		29	69	0.0272189
End-scrapers and Truncated pieces total	361	9	166	536	0.21144
Burins	IV	IV/V	V	Total	%
Dihedral burin	10	2		12	0.00473373
Burin on break	37		23	60	0.0236686
Burin on truncation	93	4	56	153	0.060355
Burin on cortex	1			1	0.000394477
Burin on end-scraper	2			2	0.000788955
Burin on butt	1		1	2	0.000788955
burin on pointed blade	23	2	19	44	0.017357
Transverse burin	5		3	8	0.00315582
Double burin on break	4			4	0.00157791
Mixed double burin	1			1	0.000394477
Twin burin on break	4			4	0.00157791
Burins total	181	8	102	291	0.114793
Laterally Retouched Tools	IV	IV/V	V	Total	%
Dufour bladelet	2		1	3	0.00118343
Retouched bladelet	6		4	10	0.00394477
Strangulated blade	2		2	4	0.00157791
Notched blade	1			1	0.000394477
Retouched blade	332	9	179	520	0.205128
Retouched flake	32	4	21	57	0.0224852
Backed bladelet	1			1	0.000394477
Laterally Retouched Tools total	376	13	207	596	0.235108
Pointed Tools	IV	IV/V	V	Total	%
Borer	34		3	37	0.0145957
Font-Yves bladelet	1			1	0.000394477
Pointed blade	156	3	47	206	0.0812623
Pointed Tools	191	3	50	244	0.0962525
Splintered pieces	IV	IV/V	V	n	%
Splintered pieces total	160	2	83	245	0.0966469
Middle Paleolithic Tool Types	IV	IV/V	V	Total	%
Keilmesser			2	2	0.000788955
Side-scraper	24	1	11	36	0.0142012
Levallois-flake/point	1	1		2	0.000788955
Retouched Levallois flake		1	2	3	0.00118343
Middle Paleolithic Tool Types total	25	3	15	43	0.0169625
Middle/Late Upper Paleolithic Tool Types	IV	IV/V	V	Total	%
Fléchette	1			1	0.000394477
Tanged piece (Font Rober p.)	8			8	0.00315582
Tanged fragment	2			2	0.000788955
Backed point	4			4	0.00157791
Middle/Late Upper Paleolithic Tool Types	15			15	0.00591716
Tool Types with one modified End/Side total	1219	40	583	2087	0.823274
Tool Types with two or more modified ends
Tool Types with two or more modified Ends	IV	IV/V	V	Total	%
Splintered piece/end-scraper/burin on truncation	1			1	0.000394477
Splintered piece/pointed blade	1			1	0.000394477
Borer/borer	1			1	0.000394477
Truncation/truncation	3		4	7	0.00276134
End-scraper/end-scraper	43		21	64	0.0252465
End-scraper/truncation	12		6	18	0.00710059
End-scraper/borer	7		1	8	0.00315582
End-scraper/strangulated blade	1			1	0.000394477
End-scraper/tanged fragment			1	1	0.000394477
End-scraper/end-scraper/splintered piece			1	1	0.000394477
End-scraper/nosed end-scraper	18		2	20	0.00788955
End-scraper/pointed blade	17	3	19	39	0.0153846
End-scraper/burin	1			1	0.000394477
End-scraper/burin on break	13		1	14	0.00552268
End-scraper/burin on truncation	34		13	47	0.0185404
End-scraper/burin on pointed blade	5		3	8	0.00315582
End-scraper/twin burin on break	1			1	0.000394477
End-scraper/transverse burin	2			2	0.000788955
Dihedral burin/truncation			1	1	0.000394477
Dihedral burin/burin on break			1	1	0.000394477
Dihedral burin/burin on truncation	3			3	0.00118343
Nosed end-scraper/splintered piece	1			1	0.000394477
Nosed end-scraper/borer	2			2	0.000788955
Nosed end-scraper/end-scraper/end-sraper			1	1	0.000394477
Nosed end-scraper/nosed end-scraper	4			4	0.00157791
Nosed end-scraper/nosed end-scraper/nosed end-scraper/nosed end-scraper	1			1	0.000394477
Nosed end-scraper/burin on break	3			3	0.00118343
Nosed end-scraper/burin on truncation	3			3	0.00118343
Nosed end-scraper/transverse burin	1			1	0.000394477
Pointed blade/borer	1			1	0.000394477
Pointed blade/stangulated blade	1			1	0.000394477
Pointed blade/truncation	2	1	2	5	0.00197239
Pointed blade/notched blade			1	1	0.000394477
Pointed blade/nosed end-scraper	2			2	0.000788955
Pointed blade/transverse burin	2		1	3	0.00118343
Pointed blade/pointed blade	5		4	9	0.0035503
Pointed blade/burin on break	3		5	8	0.00315582
Pointed blade/burin on truncation	9		1	10	0.00394477
Pointed blade/burin on butt	1			1	0.000394477
Pointed blade/burin on pointed blade	2	1	1	4	0.00157791
Pointed blade/twin burin on truncation			1	1	0.000394477
Burin on break/borer/borer	1			1	0.000394477
Burin on break/truncation	1		2	3	0.00118343
Burin on break/transverse burin	1			1	0.000394477
Burin on break/burin on break	1		1	2	0.000788955
Burin on break/burin on break/truncation			1	1	0.000394477
Burin on break/burin on break/end-scraper			1	1	0.000394477
Burin on break/borer	1			1	0.000394477
Burin on break/burin in pointed blade	3		1	4	0.00157791
Burin on truncation/borer	1			1	0.000394477
Burin on truncation/truncation	5		3	8	0.00315582
Burin on truncation/burin on break	15		11	26	0.0102564
Burin on truncation/splintered piece	2			2	0.000788955
Burin on truncation/burin on break/burin on break	1			1	0.000394477
Burin on truncation/burin on truncation	19		16	35	0.0138067
Burin on truncation/burin on truncation/burin on break	1			1	0.000394477
Burin on truncation/burin on pointed blade	9		1	10	0.00394477
Burin on End-scraper/end-scraper	1			1	0.000394477
Burin on End-scraper/burin on break			1	1	0.000394477
Burin on lateral retouch/end-scraper	2			2	0.000788955
Burin on butt/end-scraper			2	2	0.000788955
Burin on butt/burin on truncation	1			1	0.000394477
Burin on pointed blade/burin on pointed blade	2		1	3	0.00118343
Burin on pointed blade/nosed end-scraper			1	1	0.000394477
Burin on pointed blade/burin on break/burin on break			1	1	0.000394477
Burin on pointed blade/burin on truncation/borer	1			1	0.000394477
Tool Types with two or more modified Ends	274	5	134	413	0.162919
Tool Types with one or more tool and core ends
Combination of Tool End and Core	IV	IV/V	V	Total	%
Carinated end-scraper/splintered piece			1	1	0.000394477
Carinated end-scraper/truncation			1	1	0.000394477
Carinated end-scraper/end-scraper			1	1	0.000394477
Carinated end-scraper/burin on truncation	3		2	5	0.00197239
Carinated end-scraper/retouched blade			1	1	0.000394477
Carinated burin/end-scraper	2			2	0.000788955
Carinated burin/pointed blade	1			1	0.000394477
Carinated burin/burin on truncation	1			1	0.000394477
Carinated burin/dihedral burin	1			1	0.000394477
Carinated burin/burin on break	1			1	0.000394477
Truncated-fac. core/end-scraper	4		4	8	0.00315582
Truncated-fac. core/retouched blade	6			6	0.00236686
Truncated-fac. core/pointed blade	1		1	2	0.000788955
Truncated-fac. core/notched point	1			1	0.000394477
Nosed end-scraper/end-scraper/carinated burin	1			1	0.000394477
Burin on truncation/end-scraper/truncated-fac. core			1	1	0.000394477
Burin on scraper/truncated-fac. core			1	1	0.000394477
Combination of Tool End and Core total*	22	0	13	35	0.0138067
Total	1675	47	813	2535	1
*The orher 10 cores that are also under the tool category are Chopping tools that could have been exploted as flake core before
