# Supplementary material for: Reconstructing flexible pathways of Aurignacian blade and bladelet production at Vogelherd
Source: PLoS One. 2025 Sep 16;20(9):e0331921. doi: 10.1371/journal.pone.0331921 (PMC12440199; doi:10.1371/journal.pone.0331921)
Supplement: S2 Table — (XLSX) [file pone.0331921.s002.xlsx]

## Sheet: Sheet1
Table S2: Independent-Samples Kruskal-Wallis Test of the different core types and core attributes from Vogelherd.
Nonparametric Tests
Notes
Output Created
Comments
Input	Active Dataset
	Filter	<none>
	Weight	<none>
	Split File	<none>
	N of Rows in Working Data File	424
Syntax		NPTESTS /INDEPENDENT TEST (noduleblanklengthinmm blanknodulewidthinmm blanknodulethicknessinmm weighting reductionfacelengthinmm reductionfacewidthinmm reductionsurfacethicknessinmm reductionanglein° widthlargesttargetnegativeinmm lengthlargesttargetnegativeinmm) GROUP (Coretype) /MISSING SCOPE=ANALYSIS USERMISSING=EXCLUDE /CRITERIA ALPHA=0.05 CILEVEL=95.
Resources	Processor Time	00:00:03,44
	Elapsed Time	00:00:03,33
Hypothesis Test Summary
	Null Hypothesis	Test	Sig.a,b	Decision
1	The distribution of nodule/blank length in mm is the same across categories of Core type.	Independent-Samples Kruskal-Wallis Test	8.89262e-07	Reject the null hypothesis.
2	The distribution of blank/nodule width in mm is the same across categories of Core type.	Independent-Samples Kruskal-Wallis Test	0	Reject the null hypothesis.
3	The distribution of blank/nodule thickness in mm is the same across categories of Core type.	Independent-Samples Kruskal-Wallis Test	0	Reject the null hypothesis.
4	The distribution of weight in g is the same across categories of Core type.	Independent-Samples Kruskal-Wallis Test	0	Reject the null hypothesis.
5	The distribution of reduction face length in mm is the same across categories of Core type.	Independent-Samples Kruskal-Wallis Test	0	Reject the null hypothesis.
6	The distribution of reduction face width in mm is the same across categories of Core type.	Independent-Samples Kruskal-Wallis Test	0	Reject the null hypothesis.
7	The distribution of reduction surface thickness in mm is the same across categories of Core type.	Independent-Samples Kruskal-Wallis Test	0	Reject the null hypothesis.
8	The distribution of reduction angle in ° is the same across categories of Core type.	Independent-Samples Kruskal-Wallis Test	0	Reject the null hypothesis.
9	The distribution of width largest target negative in mm is the same across categories of Core type.	Independent-Samples Kruskal-Wallis Test	0	Reject the null hypothesis.
10	The distribution of length largest target negative in mm is the same across categories of Core type.	Independent-Samples Kruskal-Wallis Test	0	Reject the null hypothesis.
a. The significance level is ,050.
b. Asymptotic significance is displayed.
Independent-Samples Kruskal-Wallis Test
nodule/blank length in mm across Core type
Independent-Samples Kruskal-Wallis Test Summary
Total N	424
Test Statistic	47,143a
Degree Of Freedom	10
Asymptotic Sig.(2-sided test)	8.89262e-07
a. The test statistic is adjusted for ties.
Pairwise Comparisons of Core type
Sample 1-Sample 2	Test Statistic	Std. Error	Std. Test Statistic	Sig.	Adj. Sig.a
unknown-broken-Flake Core	1.09298	35.9291	0.0304206	0.975732	1
unknown-broken-Semi-circumferential	4.08889	28.8835	0.141565	0.887424	1
unknown-broken-Multi-platform	26.4362	33.9624	0.778396	0.436335	1
unknown-broken-Carinated	40.4281	24.1281	1.67556	0.0938241	1
unknown-broken-Wide-faced flat	42.6917	41.8561	1.01996	0.307746	1
unknown-broken-Other	73.4833	54.8025	1.34088	0.179961	1
unknown-broken-Truncated facetted	80.9867	33.1846	2.44049	0.0146673	0.8067
unknown-broken-Narrow-sided	81.3697	30.9128	2.63223	0.00848252	0.466539
unknown-broken-Prepared core	100.377	31.9118	3.14545	0.00165833	0.091208
unknown-broken-Tested core	185.706	36.535	5.08295	3.71619e-07	2.04391e-05
Flake Core-Semi-circumferential	-2.99591	33.5268	-0.0893585	0.928797	1
Flake Core-Multi-platform	-25.3432	37.99	-0.667103	0.504706	1
Flake Core-Carinated	39.3351	29.5289	1.33209	0.182832	1
Flake Core-Wide-faced flat	-41.5987	45.1855	-0.920621	0.357248	1
Flake Core-Other	-72.3904	57.3856	-1.26147	0.207139	1
Flake Core-Truncated facetted	-79.8937	37.2962	-2.14214	0.0321824	1
Flake Core-Narrow-sided	-80.2767	35.2901	-2.27476	0.0229201	1
Flake Core-Prepared core	-99.284	36.1685	-2.74504	0.00605029	0.332766
Flake Core-Tested core	-184.613	40.3063	-4.58024	4.64447e-06	0.000255446
Semi-circumferential-Multi-platform	22.3473	31.4101	0.711469	0.476793	1
Semi-circumferential-Carinated	36.3392	20.3792	1.78315	0.0745623	1
Semi-circumferential-Wide-faced flat	-38.6028	39.8131	-0.9696	0.332246	1
Semi-circumferential-Other	69.3944	53.2585	1.30298	0.192583	1
Semi-circumferential-Truncated facetted	-76.8978	30.5674	-2.51568	0.0118803	0.653414
Semi-circumferential-Narrow-sided	77.2808	28.0847	2.75171	0.00592856	0.326071
Semi-circumferential-Prepared core	96.2881	29.1807	3.29972	0.000967823	0.0532303
Semi-circumferential-Tested core	-181.617	34.1754	-5.31426	1.07094e-07	5.89014e-06
Multi-platform-Carinated	13.9918	27.1018	0.516271	0.605665	1
Multi-platform-Wide-faced flat	-16.2554	43.638	-0.372506	0.709516	1
Multi-platform-Other	-47.0471	56.1752	-0.837506	0.402308	1
Multi-platform-Truncated facetted	-54.5504	35.4056	-1.54073	0.123383	1
Multi-platform-Narrow-sided	-54.9335	33.2858	-1.65036	0.0988695	1
Multi-platform-Prepared core	-73.9408	34.2156	-2.16103	0.0306934	1
Multi-platform-Tested core	-159.269	38.5636	-4.13005	3.62689e-05	0.00199479
Carinated-Wide-faced flat	-2.26359	36.5102	-0.0619988	0.950564	1
Carinated-Other	-33.0553	50.8367	-0.650224	0.515548	1
Carinated-Truncated facetted	-40.5586	26.1204	-1.55276	0.120481	1
Carinated-Narrow-sided	-40.9416	23.1659	-1.76732	0.0771744	1
Carinated-Prepared core	-59.9489	24.4832	-2.44858	0.0143421	0.788815
Carinated-Tested core	-145.277	30.2633	-4.80045	1.58306e-06	8.70682e-05
Wide-faced flat-Other	30.7917	61.2711	0.502548	0.615282	1
Wide-faced flat-Truncated facetted	38.295	43.0354	0.889849	0.373547	1
Wide-faced flat-Narrow-sided	38.678	41.3089	0.936311	0.349113	1
Wide-faced flat-Prepared core	57.6853	42.0618	1.37144	0.170237	1
Wide-faced flat-Tested core	143.014	45.6688	3.13155	0.00173887	0.0956381
Other-Truncated facetted	-7.50333	55.7084	-0.134689	0.892857	1
Other-Narrow-sided	7.88636	54.3857	0.145008	0.884705	1
Other-Prepared core	-26.8937	54.9598	-0.489334	0.624605	1
Other-Tested core	-112.222	57.7669	-1.94267	0.0520557	1
Truncated facetted-Narrow-sided	0.38303	32.4917	0.0117886	0.990594	1
Truncated facetted-Prepared core	19.3903	33.4436	0.579792	0.562055	1
Truncated facetted-Tested core	104.719	37.8803	2.76447	0.00570156	0.313586
Narrow-sided-Prepared core	-19.0073	31.1907	-0.60939	0.542266	1
Narrow-sided-Tested core	-104.336	35.9068	-2.90574	0.00366389	0.201514
Prepared core-Tested core	-85.3285	36.7705	-2.32057	0.0203099	1
Each row tests the null hypothesis that the Sample 1 and Sample 2 distributions are the same. Asymptotic significances (2-sided tests) are displayed. The significance level is ,050.
a. Significance values have been adjusted by the Bonferroni correction for multiple tests.
blank/nodule width in mm across Core type
Independent-Samples Kruskal-Wallis Test Summary
Total N	424
Test Statistic	104,345a
Degree Of Freedom	10
Asymptotic Sig.(2-sided test)	0
a. The test statistic is adjusted for ties.
Pairwise Comparisons of Core type
Sample 1-Sample 2	Test Statistic	Std. Error	Std. Test Statistic	Sig.	Adj. Sig.a
Truncated facetted-Carinated	65.8561	26.1204	2.52125	0.0116938	0.643159
Truncated facetted-Narrow-sided	69.1133	32.4917	2.12711	0.0334112	1
Truncated facetted-Prepared core	132.728	33.4436	3.96872	7.22606e-05	0.00397433
Truncated facetted-Semi-circumferential	139.391	30.5674	4.56013	5.11228e-06	0.000281176
Truncated facetted-unknown-broken	-153.13	33.1846	-4.61449	3.94053e-06	0.000216729
Truncated facetted-Multi-platform	165.389	35.4056	4.67126	2.99363e-06	0.00016465
Truncated facetted-Flake Core	168.28	37.2962	4.51198	6.42241e-06	0.000353232
Truncated facetted-Wide-faced flat	-197.488	43.0354	-4.58898	4.45426e-06	0.000244984
Truncated facetted-Other	222.697	55.7084	3.99754	6.40036e-05	0.0035202
Truncated facetted-Tested core	267.641	37.8803	7.06544	1.60094e-12	8.80518e-11
Carinated-Narrow-sided	-3.25725	23.1659	-0.140605	0.888182	1
Carinated-Prepared core	-66.8722	24.4832	-2.73136	0.00630744	0.346909
Carinated-Semi-circumferential	-73.535	20.3792	-3.60833	0.000308175	0.0169496
Carinated-unknown-broken	-87.2739	24.1281	-3.61711	0.000297911	0.0163851
Carinated-Multi-platform	-99.5326	27.1018	-3.67255	0.000240143	0.0132079
Carinated-Flake Core	-102.424	29.5289	-3.4686	0.000523187	0.0287753
Carinated-Wide-faced flat	-131.632	36.5102	-3.60536	0.000311723	0.0171448
Carinated-Other	-156.841	50.8367	-3.08518	0.00203428	0.111885
Carinated-Tested core	-201.785	30.2633	-6.66765	2.59925e-11	1.42959e-09
Narrow-sided-Prepared core	-63.6149	31.1907	-2.03955	0.0413954	1
Narrow-sided-Semi-circumferential	-70.2778	28.0847	-2.50235	0.0123371	0.67854
Narrow-sided-unknown-broken	-84.0167	30.9128	-2.71786	0.00657053	0.361379
Narrow-sided-Multi-platform	96.2754	33.2858	2.89239	0.00382325	0.210279
Narrow-sided-Flake Core	99.1667	35.2901	2.81004	0.00495355	0.272445
Narrow-sided-Wide-faced flat	-128.375	41.3089	-3.10768	0.00188562	0.103709
Narrow-sided-Other	-153.583	54.3858	-2.82396	0.00474339	0.260887
Narrow-sided-Tested core	-198.528	35.9068	-5.52897	3.22122e-08	1.77167e-06
Prepared core-Semi-circumferential	-6.66284	29.1807	-0.22833	0.81939	1
Prepared core-unknown-broken	-20.4017	31.9118	-0.639315	0.522618	1
Prepared core-Multi-platform	32.6604	34.2156	0.954548	0.339807	1
Prepared core-Flake Core	35.5517	36.1685	0.982948	0.325633	1
Prepared core-Wide-faced flat	-64.7601	42.0618	-1.53964	0.123648	1
Prepared core-Other	89.9684	54.9598	1.63699	0.101633	1
Prepared core-Tested core	-134.913	36.7705	-3.66905	0.000243449	0.0133897
Semi-circumferential-unknown-broken	-13.7389	28.8835	-0.475666	0.634312	1
Semi-circumferential-Multi-platform	25.9976	31.4101	0.827682	0.407851	1
Semi-circumferential-Flake Core	28.8889	33.5268	0.861665	0.388872	1
Semi-circumferential-Wide-faced flat	-58.0972	39.8131	-1.45925	0.144497	1
Semi-circumferential-Other	83.3056	53.2585	1.56417	0.117776	1
Semi-circumferential-Tested core	-128.25	34.1754	-3.7527	0.000174938	0.0096216
unknown-broken-Multi-platform	12.2587	33.9624	0.360949	0.718138	1
unknown-broken-Flake Core	15.15	35.9291	0.421664	0.67327	1
unknown-broken-Wide-faced flat	44.3583	41.8561	1.05978	0.289244	1
unknown-broken-Other	69.5667	54.8025	1.26941	0.204296	1
unknown-broken-Tested core	114.511	36.535	3.13428	0.00172274	0.0947505
Multi-platform-Flake Core	2.8913	37.99	0.076107	0.939334	1
Multi-platform-Wide-faced flat	-32.0996	43.638	-0.735589	0.461981	1
Multi-platform-Other	-57.308	56.1752	-1.02016	0.307651	1
Multi-platform-Tested core	-102.252	38.5636	-2.65153	0.00801282	0.440705
Flake Core-Wide-faced flat	-29.2083	45.1855	-0.64641	0.518014	1
Flake Core-Other	-54.4167	57.3856	-0.948263	0.342995	1
Flake Core-Tested core	-99.3611	40.3063	-2.46515	0.0136956	0.753259
Wide-faced flat-Other	25.2083	61.2711	0.411423	0.680762	1
Wide-faced flat-Tested core	70.1528	45.6688	1.53612	0.124508	1
Other-Tested core	-44.9444	57.7669	-0.778031	0.436551	1
Each row tests the null hypothesis that the Sample 1 and Sample 2 distributions are the same. Asymptotic significances (2-sided tests) are displayed. The significance level is ,050.
a. Significance values have been adjusted by the Bonferroni correction for multiple tests.
blank/nodule thickness in mm across Core type
Independent-Samples Kruskal-Wallis Test Summary
Total N	424
Test Statistic	215,317a
Degree Of Freedom	10
Asymptotic Sig.(2-sided test)	0
a. The test statistic is adjusted for ties.
Pairwise Comparisons of Core type
Sample 1-Sample 2	Test Statistic	Std. Error	Std. Test Statistic	Sig.	Adj. Sig.a
Truncated facetted-Carinated	100.591	26.1203	3.85104	0.000117617	0.00646891
Truncated facetted-Flake Core	126.345	37.2962	3.38762	0.000705019	0.038776
Truncated facetted-unknown-broken	-181.89	33.1845	-5.48117	4.22519e-08	2.32386e-06
Truncated facetted-Other	199.24	55.7083	3.57649	0.000348243	0.0191534
Truncated facetted-Wide-faced flat	-232.74	43.0353	-5.40812	6.36909e-08	3.503e-06
Truncated facetted-Semi-circumferential	236.44	30.5673	7.73506	1.02141e-14	5.61773e-13
Truncated facetted-Narrow-sided	257.331	32.4916	7.91991	2.22045e-15	1.22125e-13
Truncated facetted-Prepared core	265.912	33.4436	7.95108	1.77636e-15	9.76996e-14
Truncated facetted-Multi-platform	281.436	35.4056	7.94891	1.77636e-15	9.76996e-14
Truncated facetted-Tested core	343.296	37.8802	9.06266	0	0
Carinated-Flake Core	-25.7547	29.5289	-0.872187	0.383106	1
Carinated-unknown-broken	-81.2995	24.128	-3.3695	0.000753045	0.0414175
Carinated-Other	-98.6495	50.8367	-1.94052	0.0523168	1
Carinated-Wide-faced flat	-132.149	36.5101	-3.61953	0.000295139	0.0162326
Carinated-Semi-circumferential	-135.849	20.3792	-6.66608	2.62723e-11	1.44498e-09
Carinated-Narrow-sided	-156.74	23.1659	-6.766	1.3239e-11	7.28143e-10
Carinated-Prepared core	-165.322	24.4831	-6.75249	1.45333e-11	7.99329e-10
Carinated-Multi-platform	-180.845	27.1017	-6.67282	2.50928e-11	1.3801e-09
Carinated-Tested core	-242.705	30.2632	-8.0198	1.11022e-15	6.10623e-14
Flake Core-unknown-broken	-55.5447	35.929	-1.54596	0.122115	1
Flake Core-Other	-72.8947	57.3855	-1.27026	0.203991	1
Flake Core-Wide-faced flat	-106.395	45.1854	-2.35463	0.0185413	1
Flake Core-Semi-circumferential	-110.095	33.5268	-3.28379	0.00102423	0.0563324
Flake Core-Narrow-sided	-130.986	35.2901	-3.71168	0.000205884	0.0113236
Flake Core-Prepared core	-139.567	36.1684	-3.85881	0.000113939	0.00626667
Flake Core-Multi-platform	-155.09	37.9899	-4.08241	4.45718e-05	0.00245145
Flake Core-Tested core	-216.95	40.3063	-5.38255	7.34399e-08	4.03919e-06
unknown-broken-Other	17.35	54.8024	0.316592	0.751553	1
unknown-broken-Wide-faced flat	50.85	41.856	1.21488	0.224412	1
unknown-broken-Semi-circumferential	54.55	28.8834	1.88863	0.0589418	1
unknown-broken-Narrow-sided	75.4409	30.9127	2.44045	0.0146691	0.806799
unknown-broken-Prepared core	84.0224	31.9118	2.63296	0.00846447	0.465546
unknown-broken-Multi-platform	99.5457	33.9624	2.93106	0.00337811	0.185796
unknown-broken-Tested core	161.406	36.5349	4.41784	9.96921e-06	0.000548306
Other-Wide-faced flat	-33.5	61.271	-0.546752	0.584549	1
Other-Semi-circumferential	-37.2	53.2584	-0.698482	0.484876	1
Other-Narrow-sided	58.0909	54.3857	1.06813	0.285462	1
Other-Prepared core	-66.6724	54.9597	-1.21312	0.225086	1
Other-Multi-platform	82.1957	56.1751	1.4632	0.143412	1
Other-Tested core	-144.056	57.7668	-2.49374	0.0126404	0.695224
Wide-faced flat-Semi-circumferential	3.7	39.813	0.0929344	0.925956	1
Wide-faced flat-Narrow-sided	24.5909	41.3089	0.595294	0.551647	1
Wide-faced flat-Prepared core	33.1724	42.0617	0.78866	0.430311	1
Wide-faced flat-Multi-platform	48.6957	43.6379	1.1159	0.264464	1
Wide-faced flat-Tested core	110.556	45.6687	2.42082	0.0154856	0.85171
Semi-circumferential-Narrow-sided	20.8909	28.0846	0.743855	0.456964	1
Semi-circumferential-Prepared core	29.4724	29.1807	1.01	0.312496	1
Semi-circumferential-Multi-platform	44.9957	31.4101	1.43252	0.151994	1
Semi-circumferential-Tested core	-106.856	34.1753	-3.12669	0.00176787	0.0972329
Narrow-sided-Prepared core	-8.5815	31.1907	-0.275131	0.783216	1
Narrow-sided-Multi-platform	24.1047	33.2857	0.724177	0.468957	1
Narrow-sided-Tested core	-85.9646	35.9068	-2.39411	0.016661	0.916353
Prepared core-Multi-platform	15.5232	34.2155	0.45369	0.650052	1
Prepared core-Tested core	-77.3831	36.7704	-2.1045	0.0353353	1
Multi-platform-Tested core	-61.8599	38.5635	-1.6041	0.108691	1
Each row tests the null hypothesis that the Sample 1 and Sample 2 distributions are the same. Asymptotic significances (2-sided tests) are displayed. The significance level is ,050.
a. Significance values have been adjusted by the Bonferroni correction for multiple tests.
weight in g across Core type
Independent-Samples Kruskal-Wallis Test Summary
Total N	422
Test Statistic	160,969a
Degree Of Freedom	10
Asymptotic Sig.(2-sided test)	0
a. The test statistic is adjusted for ties.
Pairwise Comparisons of Core type
Sample 1-Sample 2	Test Statistic	Std. Error	Std. Test Statistic	Sig.	Adj. Sig.a
Truncated facetted-Carinated	76.2922	26.0057	2.93367	0.00334977	0.184237
Truncated facetted-Flake Core	115.481	37.1204	3.11099	0.00186461	0.102554
Truncated facetted-unknown-broken	-132.393	33.0281	-4.00851	6.11034e-05	0.00336069
Truncated facetted-Semi-circumferential	180.704	30.4232	5.93969	2.85568e-09	1.57063e-07
Truncated facetted-Narrow-sided	184.287	32.3385	5.6987	1.20725e-08	6.63987e-07
Truncated facetted-Other	192.31	55.4457	3.46844	0.000523491	0.028792
Truncated facetted-Wide-faced flat	-202.06	42.8324	-4.71745	2.38816e-06	0.000131349
Truncated facetted-Multi-platform	217.712	35.2387	6.17822	6.48279e-10	3.56554e-08
Truncated facetted-Prepared core	236.935	33.56	7.06005	1.66445e-12	9.15445e-11
Truncated facetted-Tested core	319.254	37.7017	8.46791	0	0
Carinated-Flake Core	-39.1888	29.3972	-1.33308	0.182506	1
Carinated-unknown-broken	-56.1011	24.0235	-2.33526	0.0195299	1
Carinated-Semi-circumferential	-104.412	20.294	-5.14497	2.6756e-07	1.47158e-05
Carinated-Narrow-sided	-107.995	23.0662	-4.68195	2.84158e-06	0.000156287
Carinated-Other	-116.018	50.6014	-2.29278	0.0218607	1
Carinated-Wide-faced flat	-125.768	36.3441	-3.46047	0.000539225	0.0296574
Carinated-Multi-platform	-141.42	26.9822	-5.24124	1.59503e-07	8.77264e-06
Carinated-Prepared core	-160.643	24.7497	-6.49071	8.54352e-11	4.69894e-09
Carinated-Tested core	-242.962	30.1279	-8.06436	8.88178e-16	4.88498e-14
Flake Core-unknown-broken	-16.9123	35.7596	-0.472943	0.636254	1
Flake Core-Semi-circumferential	-65.2234	33.3687	-1.95463	0.0506271	1
Flake Core-Narrow-sided	-68.8062	35.1237	-1.95897	0.0501166	1
Flake Core-Other	-76.8289	57.115	-1.34516	0.178573	1
Flake Core-Wide-faced flat	-86.5789	44.9724	-1.92516	0.0542096	1
Flake Core-Multi-platform	-102.231	37.8109	-2.70375	0.00685617	0.37709
Flake Core-Prepared core	-121.454	36.2515	-3.35032	0.00080719	0.0443955
Flake Core-Tested core	-203.773	40.1163	-5.07957	3.78287e-07	2.08058e-05
unknown-broken-Semi-circumferential	48.3111	28.7473	1.68055	0.0928509	1
unknown-broken-Narrow-sided	51.8939	30.767	1.68667	0.0916659	1
unknown-broken-Other	59.9167	54.5441	1.0985	0.271986	1
unknown-broken-Wide-faced flat	69.6667	41.6587	1.67232	0.0944615	1
unknown-broken-Multi-platform	85.3188	33.8023	2.52406	0.0116009	0.638052
unknown-broken-Prepared core	104.542	32.0484	3.26199	0.00110633	0.0608484
unknown-broken-Tested core	186.861	36.3627	5.13881	2.76483e-07	1.52066e-05
Semi-circumferential-Narrow-sided	3.58283	27.9522	0.128177	0.898009	1
Semi-circumferential-Other	11.6056	53.0073	0.218943	0.826695	1
Semi-circumferential-Wide-faced flat	-21.3556	39.6254	-0.538937	0.589931	1
Semi-circumferential-Multi-platform	37.0077	31.262	1.18379	0.236495	1
Semi-circumferential-Prepared core	56.2306	29.3568	1.91542	0.0554392	1
Semi-circumferential-Tested core	-138.55	34.0142	-4.0733	4.63521e-05	0.00254936
Narrow-sided-Other	-8.02273	54.1293	-0.148214	0.882174	1
Narrow-sided-Wide-faced flat	-17.7727	41.1141	-0.432278	0.66554	1
Narrow-sided-Multi-platform	33.4249	33.1288	1.00894	0.313004	1
Narrow-sided-Prepared core	-52.6477	31.3373	-1.68003	0.0929507	1
Narrow-sided-Tested core	-134.967	35.7375	-3.77662	0.000158969	0.00874328
Other-Wide-faced flat	-9.75	60.9821	-0.159883	0.872973	1
Other-Multi-platform	25.4022	55.9103	0.454338	0.649586	1
Other-Prepared core	-44.625	54.8678	-0.813319	0.416035	1
Other-Tested core	-126.944	57.4945	-2.20794	0.0272484	1
Wide-faced flat-Multi-platform	15.6522	43.4322	0.360382	0.718562	1
Wide-faced flat-Prepared core	34.875	42.0817	0.828746	0.407248	1
Wide-faced flat-Tested core	117.194	45.4534	2.57834	0.00992754	0.546015
Multi-platform-Prepared core	-19.2228	34.3222	-0.56007	0.575432	1
Multi-platform-Tested core	-101.542	38.3817	-2.64559	0.00815486	0.448517
Prepared core-Tested core	-82.3194	36.8465	-2.23412	0.0254753	1
Each row tests the null hypothesis that the Sample 1 and Sample 2 distributions are the same. Asymptotic significances (2-sided tests) are displayed. The significance level is ,050.
a. Significance values have been adjusted by the Bonferroni correction for multiple tests.
reduction face length in mm across Core type
Independent-Samples Kruskal-Wallis Test Summary
Total N	406
Test Statistic	217,617a
Degree Of Freedom	10
Asymptotic Sig.(2-sided test)	0
a. The test statistic is adjusted for ties.
Pairwise Comparisons of Core type
Sample 1-Sample 2	Test Statistic	Std. Error	Std. Test Statistic	Sig.	Adj. Sig.a
Carinated-Truncated facetted	-30.0732	31.5159	-0.954223	0.339971	1
Carinated-unknown-broken	-98.7362	24.192	-4.08136	4.47721e-05	0.00246247
Carinated-Wide-faced flat	-149.898	34.9679	-4.28673	1.81319e-05	0.000997254
Carinated-Semi-circumferential	-150.345	19.7029	-7.63062	2.33147e-14	1.28231e-12
Carinated-Multi-platform	-153.357	26.4794	-5.79153	6.97469e-09	3.83608e-07
Carinated-Flake Core	-162.422	28.2841	-5.74254	9.32695e-09	5.12982e-07
Carinated-Narrow-sided	-186.091	22.1929	-8.3852	0	0
Carinated-Other	-188.607	53.1909	-3.54584	0.000391358	0.0215247
Carinated-Prepared core	-208.839	23.8125	-8.77012	0	0
Carinated-Tested core	-224.273	28.9871	-7.737	1.02141e-14	5.61773e-13
Truncated facetted-unknown-broken	-68.663	37.789	-1.81701	0.069216	1
Truncated facetted-Wide-faced flat	-119.825	45.448	-2.63653	0.00837583	0.460671
Truncated facetted-Semi-circumferential	120.272	35.0851	3.42801	0.000608031	0.0334417
Truncated facetted-Multi-platform	123.283	39.2928	3.13756	0.00170362	0.093699
Truncated facetted-Flake Core	132.349	40.5309	3.26539	0.00109313	0.0601221
Truncated facetted-Narrow-sided	156.018	36.5415	4.26961	1.95813e-05	0.00107697
Truncated facetted-Other	158.533	60.5973	2.61618	0.00889199	0.48906
Truncated facetted-Prepared core	178.765	37.5473	4.76108	1.92562e-06	0.000105909
Truncated facetted-Tested core	194.2	41.0246	4.73375	2.20409e-06	0.000121225
unknown-broken-Wide-faced flat	51.162	40.7126	1.25666	0.208875	1
unknown-broken-Semi-circumferential	51.609	28.6873	1.79902	0.0720157	1
unknown-broken-Multi-platform	54.6204	33.7034	1.62062	0.105099	1
unknown-broken-Flake Core	63.6862	35.139	1.81241	0.0699231	1
unknown-broken-Narrow-sided	87.3552	30.4513	2.86869	0.00412178	0.226698
unknown-broken-Other	89.8704	57.1317	1.57304	0.11571	1
unknown-broken-Prepared core	110.103	31.6511	3.47863	0.000503987	0.0277193
unknown-broken-Tested core	125.537	35.7073	3.51573	0.000438554	0.0241205
Wide-faced flat-Semi-circumferential	0.44697	38.2161	0.0116959	0.990668	1
Wide-faced flat-Multi-platform	3.45833	42.112	0.0821222	0.93455	1
Wide-faced flat-Flake Core	12.5241	43.2695	0.289444	0.772241	1
Wide-faced flat-Narrow-sided	36.1932	39.5574	0.914954	0.360216	1
Wide-faced flat-Other	38.7083	62.4622	0.619708	0.53545	1
Wide-faced flat-Prepared core	58.9405	40.4883	1.45574	0.145464	1
Wide-faced flat-Tested core	74.375	43.7323	1.70069	0.0890017	1
Semi-circumferential-Multi-platform	3.01136	30.641	0.0982789	0.921711	1
Semi-circumferential-Flake Core	12.0772	32.2134	0.374911	0.707726	1
Semi-circumferential-Narrow-sided	35.7462	27.0228	1.32282	0.185897	1
Semi-circumferential-Other	38.2614	55.3803	0.690884	0.489639	1
Semi-circumferential-Prepared core	58.4935	28.3681	2.06195	0.0392126	1
Semi-circumferential-Tested core	-73.928	32.8324	-2.25168	0.0243424	1
Multi-platform-Flake Core	9.06579	36.7513	0.24668	0.805156	1
Multi-platform-Narrow-sided	-32.7348	32.2985	-1.01351	0.310816	1
Multi-platform-Other	-35.25	58.1372	-0.606324	0.5443	1
Multi-platform-Prepared core	-55.4821	33.4321	-1.65955	0.0970054	1
Multi-platform-Tested core	-70.9167	37.295	-1.9015	0.0572361	1
Flake Core-Narrow-sided	-23.6691	33.7938	-0.700397	0.483679	1
Flake Core-Other	-26.1842	58.9811	-0.443943	0.657084	1
Flake Core-Prepared core	-46.4164	34.8788	-1.33079	0.183259	1
Flake Core-Tested core	-61.8509	38.5973	-1.60247	0.109052	1
Narrow-sided-Other	-2.51515	56.3143	-0.0446628	0.964376	1
Narrow-sided-Prepared core	-22.7473	30.1507	-0.754453	0.450577	1
Narrow-sided-Tested core	-38.1818	34.3843	-1.11044	0.266809	1
Other-Prepared core	-20.2321	56.972	-0.355124	0.722497	1
Other-Tested core	-35.6667	59.3214	-0.601244	0.547677	1
Prepared core-Tested core	-15.4345	35.4513	-0.435372	0.663292	1
Each row tests the null hypothesis that the Sample 1 and Sample 2 distributions are the same. Asymptotic significances (2-sided tests) are displayed. The significance level is ,050.
a. Significance values have been adjusted by the Bonferroni correction for multiple tests.
reduction face width in mm across Core type
Independent-Samples Kruskal-Wallis Test Summary
Total N	407
Test Statistic	178,919a
Degree Of Freedom	10
Asymptotic Sig.(2-sided test)	0
a. The test statistic is adjusted for ties.
Pairwise Comparisons of Core type
Sample 1-Sample 2	Test Statistic	Std. Error	Std. Test Statistic	Sig.	Adj. Sig.a
Truncated facetted-Carinated	8.5888	30.6674	0.280063	0.779429	1
Truncated facetted-Narrow-sided	51.9621	35.8358	1.45001	0.147057	1
Truncated facetted-Prepared core	119.982	36.8658	3.25457	0.00113565	0.0624606
Truncated facetted-unknown-broken	-150.694	37.1132	-4.0604	4.89883e-05	0.00269436
Truncated facetted-Semi-circumferential	161.409	34.342	4.70005	2.60093e-06	0.000143051
Truncated facetted-Flake Core	167.224	39.9147	4.18952	2.7954e-05	0.00153747
Truncated facetted-Multi-platform	167.682	38.6506	4.3384	1.43523e-05	0.000789379
Truncated facetted-Wide-faced flat	-177.875	44.9225	-3.95959	7.50773e-05	0.00412925
Truncated facetted-Other	180.35	60.2699	2.99237	0.00276818	0.15225
Truncated facetted-Tested core	240.667	40.4184	5.95438	2.61053e-09	1.43579e-07
Carinated-Narrow-sided	-43.3733	22.2474	-1.94959	0.0512254	1
Carinated-Prepared core	-111.393	23.8711	-4.66645	3.06447e-06	0.000168546
Carinated-unknown-broken	-142.106	24.2515	-5.85967	4.63785e-09	2.55082e-07
Carinated-Semi-circumferential	-152.82	19.7514	-7.73721	1.02141e-14	5.61773e-13
Carinated-Flake Core	-158.635	28.3537	-5.59486	2.20795e-08	1.21438e-06
Carinated-Multi-platform	-159.093	26.5446	-5.99343	2.05465e-09	1.13006e-07
Carinated-Wide-faced flat	-169.286	35.054	-4.8293	1.37011e-06	7.53561e-05
Carinated-Other	-171.761	53.3217	-3.22122	0.00127645	0.0702046
Carinated-Tested core	-232.078	29.0584	-7.98659	1.33227e-15	7.32747e-14
Narrow-sided-Prepared core	-68.02	30.2249	-2.25046	0.0244195	1
Narrow-sided-unknown-broken	-98.7323	30.5262	-3.23435	0.00121921	0.0670565
Narrow-sided-Semi-circumferential	-109.447	27.0893	-4.04023	5.33994e-05	0.00293697
Narrow-sided-Flake Core	115.262	33.8769	3.40236	0.000668057	0.0367431
Narrow-sided-Multi-platform	115.72	32.3779	3.57403	0.000351527	0.019334
Narrow-sided-Wide-faced flat	-125.913	39.6547	-3.17523	0.00149716	0.0823439
Narrow-sided-Other	-128.388	56.4528	-2.27425	0.0229509	1
Narrow-sided-Tested core	-188.705	34.4689	-5.47463	4.38431e-08	2.41137e-06
Prepared core-unknown-broken	-30.7123	31.729	-0.967957	0.333066	1
Prepared core-Semi-circumferential	-41.4269	28.4379	-1.45675	0.145184	1
Prepared core-Flake Core	47.2415	34.9646	1.35112	0.176656	1
Prepared core-Multi-platform	47.6997	33.5143	1.42326	0.15466	1
Prepared core-Wide-faced flat	-57.8929	40.5879	-1.42636	0.153765	1
Prepared core-Other	60.3679	57.1122	1.057	0.290509	1
Prepared core-Tested core	-120.685	35.5385	-3.39588	0.000684089	0.0376249
unknown-broken-Semi-circumferential	10.7146	28.7579	0.372581	0.70946	1
unknown-broken-Flake Core	16.5292	35.2254	0.469242	0.638897	1
unknown-broken-Multi-platform	16.9874	33.7863	0.502789	0.615113	1
unknown-broken-Wide-faced flat	27.1806	40.8127	0.665982	0.505422	1
unknown-broken-Other	29.6556	57.2722	0.5178	0.604598	1
unknown-broken-Tested core	89.9722	35.7951	2.51353	0.0119529	0.657409
Semi-circumferential-Flake Core	5.81459	32.2926	0.18006	0.857106	1
Semi-circumferential-Multi-platform	6.27273	30.7164	0.204214	0.838186	1
Semi-circumferential-Wide-faced flat	-16.4659	38.3101	-0.429806	0.667337	1
Semi-circumferential-Other	18.9409	55.5166	0.341176	0.732971	1
Semi-circumferential-Tested core	-79.2576	32.9131	-2.40808	0.0160365	0.882007
Flake Core-Multi-platform	-0.458134	36.8417	-0.0124352	0.990078	1
Flake Core-Wide-faced flat	-10.6513	43.376	-0.245558	0.806024	1
Flake Core-Other	-13.1263	59.1262	-0.222005	0.82431	1
Flake Core-Tested core	-73.443	38.6922	-1.89813	0.0576786	1
Multi-platform-Wide-faced flat	-10.1932	42.2156	-0.241455	0.809202	1
Multi-platform-Other	-12.6682	58.2803	-0.217367	0.827923	1
Multi-platform-Tested core	-72.9848	37.3868	-1.95216	0.0509197	1
Wide-faced flat-Other	2.475	62.6159	0.0395267	0.96847	1
Wide-faced flat-Tested core	62.7917	43.8399	1.43229	0.152059	1
Other-Tested core	-60.3167	59.4673	-1.01428	0.310448	1
Each row tests the null hypothesis that the Sample 1 and Sample 2 distributions are the same. Asymptotic significances (2-sided tests) are displayed. The significance level is ,050.
a. Significance values have been adjusted by the Bonferroni correction for multiple tests.
reduction surface thickness in mm across Core type
Independent-Samples Kruskal-Wallis Test Summary
Total N	404
Test Statistic	205,274a
Degree Of Freedom	10
Asymptotic Sig.(2-sided test)	0
a. The test statistic is adjusted for ties.
Pairwise Comparisons of Core type
Sample 1-Sample 2	Test Statistic	Std. Error	Std. Test Statistic	Sig.	Adj. Sig.a
Truncated facetted-Carinated	110.15	30.462	3.61599	0.000299207	0.0164564
Truncated facetted-Flake Core	121.191	39.6208	3.05877	0.0022225	0.122237
Truncated facetted-unknown-broken	-182.727	36.8399	-4.96003	7.04834e-07	3.87659e-05
Truncated facetted-Wide-faced flat	-204.125	44.5917	-4.57764	4.70247e-06	0.000258636
Truncated facetted-Semi-circumferential	230.511	34.0891	6.76203	1.36073e-11	7.48404e-10
Truncated facetted-Narrow-sided	262.693	35.5719	7.38485	1.52767e-13	8.40217e-12
Truncated facetted-Multi-platform	275.034	38.366	7.16869	7.57172e-13	4.16445e-11
Truncated facetted-Other	281.175	59.8261	4.69987	2.60324e-06	0.000143178
Truncated facetted-Prepared core	283.357	36.5943	7.74321	9.76996e-15	5.37348e-13
Truncated facetted-Tested core	340.375	40.1208	8.48376	0	0
Carinated-Flake Core	-11.0408	28.1669	-0.391977	0.695075	1
Carinated-unknown-broken	-72.5769	24.0987	-3.01165	0.00259828	0.142906
Carinated-Wide-faced flat	-93.975	34.8137	-2.69937	0.00694706	0.382089
Carinated-Semi-circumferential	-120.361	19.6376	-6.12914	8.83542e-10	4.85948e-08
Carinated-Narrow-sided	-152.543	22.1117	-6.89875	5.24647e-12	2.88556e-10
Carinated-Multi-platform	-164.884	26.3727	-6.25208	4.05016e-10	2.22759e-08
Carinated-Other	-171.025	52.9408	-3.23049	0.00123576	0.067967
Carinated-Prepared core	-173.207	23.7215	-7.30169	2.84217e-13	1.56319e-11
Carinated-Tested core	-230.225	28.866	-7.97566	1.55431e-15	8.54872e-14
Flake Core-unknown-broken	-61.5361	34.966	-1.75988	0.0784279	1
Flake Core-Wide-faced flat	-82.9342	43.0566	-1.92617	0.0540833	1
Flake Core-Semi-circumferential	-109.321	32.0548	-3.41043	0.000648612	0.0356737
Flake Core-Narrow-sided	-141.502	33.6274	-4.20794	2.57705e-05	0.00141738
Flake Core-Multi-platform	-153.843	36.5704	-4.20677	2.59046e-05	0.00142475
Flake Core-Other	-159.984	58.6908	-2.72588	0.00641296	0.352713
Flake Core-Prepared core	-162.166	34.7072	-4.67242	2.97675e-06	0.000163721
Flake Core-Tested core	-219.184	38.4073	-5.70684	1.15095e-08	6.33022e-07
unknown-broken-Wide-faced flat	21.3981	40.5122	0.52819	0.597367	1
unknown-broken-Semi-circumferential	47.7845	28.5461	1.67394	0.0941421	1
unknown-broken-Narrow-sided	79.9663	30.3014	2.63903	0.00831435	0.457289
unknown-broken-Multi-platform	92.3072	33.5375	2.75236	0.00591678	0.325423
unknown-broken-Other	98.4481	56.8505	1.7317	0.0833264	1
unknown-broken-Prepared core	100.63	31.4953	3.19508	0.0013979	0.0768846
unknown-broken-Tested core	157.648	35.5315	4.43685	9.12848e-06	0.000502066
Wide-faced flat-Semi-circumferential	26.3864	38.028	0.693867	0.487765	1
Wide-faced flat-Narrow-sided	58.5682	39.3627	1.48791	0.136774	1
Wide-faced flat-Multi-platform	70.9091	41.9048	1.69215	0.0906177	1
Wide-faced flat-Other	77.05	62.1548	1.23965	0.215106	1
Wide-faced flat-Prepared core	79.2321	40.289	1.9666	0.0492299	1
Wide-faced flat-Tested core	136.25	43.5171	3.13095	0.00174239	0.0958315
Semi-circumferential-Narrow-sided	32.1818	26.8898	1.1968	0.231383	1
Semi-circumferential-Multi-platform	44.5227	30.4902	1.46023	0.144227	1
Semi-circumferential-Other	50.6636	55.1078	0.919356	0.357909	1
Semi-circumferential-Prepared core	52.8458	28.2284	1.87208	0.0611961	1
Semi-circumferential-Tested core	-109.864	32.6708	-3.36275	0.000771699	0.0424434
Narrow-sided-Multi-platform	12.3409	32.1395	0.38398	0.700994	1
Narrow-sided-Other	-18.4818	56.0371	-0.329814	0.741541	1
Narrow-sided-Prepared core	-20.664	30.0023	-0.688745	0.490984	1
Narrow-sided-Tested core	-77.6818	34.2151	-2.2704	0.0231836	1
Multi-platform-Other	-6.14091	57.8511	-0.10615	0.915463	1
Multi-platform-Prepared core	-8.32305	33.2675	-0.250185	0.802444	1
Multi-platform-Tested core	-65.3409	37.1115	-1.76067	0.0782951	1
Other-Prepared core	-2.18214	56.6916	-0.0384914	0.969296	1
Other-Tested core	-59.2	59.0294	-1.00289	0.315914	1
Prepared core-Tested core	-57.0179	35.2768	-1.6163	0.10603	1
Each row tests the null hypothesis that the Sample 1 and Sample 2 distributions are the same. Asymptotic significances (2-sided tests) are displayed. The significance level is ,050.
a. Significance values have been adjusted by the Bonferroni correction for multiple tests.
reduction angle in ° across Core type
Independent-Samples Kruskal-Wallis Test Summary
Total N	393
Test Statistic	134,251a
Degree Of Freedom	10
Asymptotic Sig.(2-sided test)	0
a. The test statistic is adjusted for ties.
Pairwise Comparisons of Core type
Sample 1-Sample 2	Test Statistic	Std. Error	Std. Test Statistic	Sig.	Adj. Sig.a
Carinated-Truncated facetted	-37.4944	33.8672	-1.1071	0.268251	1
Carinated-Other	-39.161	47.1291	-0.830931	0.406013	1
Carinated-unknown-broken	-93.1144	24.2574	-3.83859	0.000123743	0.00680586
Carinated-Flake Core	-104.731	27.4088	-3.82108	0.000132871	0.00730791
Carinated-Narrow-sided	-112.229	21.8091	-5.14596	2.66152e-07	1.46384e-05
Carinated-Wide-faced flat	-117.903	35.2794	-3.34199	0.000831811	0.0457496
Carinated-Semi-circumferential	-130.483	19.1253	-6.82252	8.94573e-12	4.92015e-10
Carinated-Prepared core	-133.809	23.457	-5.70445	1.16722e-08	6.41973e-07
Carinated-Tested core	-175.244	28.088	-6.23913	4.40023e-10	2.42012e-08
Carinated-Multi-platform	-178.608	25.6658	-6.95899	3.42704e-12	1.88487e-10
Truncated facetted-Other	1.66667	56.767	0.0293598	0.976578	1
Truncated facetted-unknown-broken	-55.62	39.8718	-1.39497	0.163025	1
Truncated facetted-Flake Core	67.2368	41.8639	1.60608	0.108256	1
Truncated facetted-Narrow-sided	74.7344	38.4314	1.94462	0.0518212	1
Truncated facetted-Wide-faced flat	-80.4091	47.3918	-1.69669	0.0897554	1
Truncated facetted-Semi-circumferential	92.9886	36.9746	2.51494	0.0119054	0.654797
Truncated facetted-Prepared core	96.3148	39.39	2.44516	0.0144788	0.796331
Truncated facetted-Tested core	137.75	42.3116	3.25561	0.0011315	0.0622326
Truncated facetted-Multi-platform	141.114	40.744	3.46342	0.000533348	0.0293341
Other-unknown-broken	-53.9533	51.6132	-1.04534	0.295866	1
Other-Flake Core	65.5702	53.1672	1.23328	0.21747	1
Other-Narrow-sided	73.0677	50.5088	1.44663	0.148	1
Other-Wide-faced flat	-78.7424	57.6207	-1.36657	0.171762	1
Other-Semi-circumferential	-91.322	49.4093	-1.84827	0.0645627	1
Other-Prepared core	-94.6481	51.2419	-1.84708	0.0647349	1
Other-Tested core	-136.083	53.5204	-2.54264	0.0110018	0.605097
Other-Multi-platform	139.447	52.2899	2.6668	0.00765762	0.421169
unknown-broken-Flake Core	11.6168	34.5546	0.336188	0.736729	1
unknown-broken-Narrow-sided	19.1144	30.3053	0.630728	0.528219	1
unknown-broken-Wide-faced flat	24.7891	41.0781	0.603462	0.546201	1
unknown-broken-Semi-circumferential	37.3686	28.4351	1.31417	0.188787	1
unknown-broken-Prepared core	40.6948	31.512	1.29141	0.196562	1
unknown-broken-Tested core	82.13	35.0957	2.34017	0.0192748	1
unknown-broken-Multi-platform	85.4936	33.1889	2.57597	0.00999601	0.549781
Flake Core-Narrow-sided	-7.49753	32.8821	-0.228013	0.819636	1
Flake Core-Wide-faced flat	-13.1722	43.0143	-0.306229	0.75943	1
Flake Core-Semi-circumferential	-25.7518	31.1669	-0.826256	0.408659	1
Flake Core-Prepared core	-29.078	33.9974	-0.855299	0.392386	1
Flake Core-Tested core	-70.5132	37.3434	-1.88824	0.0589941	1
Flake Core-Multi-platform	-73.8768	35.5574	-2.07768	0.037739	1
Narrow-sided-Wide-faced flat	-5.67472	39.6816	-0.143006	0.886285	1
Narrow-sided-Semi-circumferential	-18.2543	26.3774	-0.692043	0.48891	1
Narrow-sided-Prepared core	-21.5804	29.6685	-0.727387	0.466989	1
Narrow-sided-Tested core	-63.0156	33.4503	-1.88386	0.0595839	1
Narrow-sided-Multi-platform	66.3793	31.4439	2.11104	0.0347691	1
Wide-faced flat-Semi-circumferential	12.5795	38.2723	0.328685	0.742393	1
Wide-faced flat-Prepared core	15.9057	40.6106	0.391664	0.695306	1
Wide-faced flat-Tested core	57.3409	43.4502	1.31969	0.186938	1
Wide-faced flat-Multi-platform	60.7045	41.9252	1.44793	0.147638	1
Semi-circumferential-Prepared core	3.32618	27.7554	0.119839	0.904611	1
Semi-circumferential-Tested core	-44.7614	31.7657	-1.40911	0.158803	1
Semi-circumferential-Multi-platform	48.125	29.6456	1.62334	0.104516	1
Prepared core-Tested core	-41.4352	34.5473	-1.19938	0.230382	1
Prepared core-Multi-platform	44.7988	32.6085	1.37384	0.169492	1
Tested core-Multi-platform	3.36364	36.0835	0.0932182	0.92573	1
Each row tests the null hypothesis that the Sample 1 and Sample 2 distributions are the same. Asymptotic significances (2-sided tests) are displayed. The significance level is ,050.
a. Significance values have been adjusted by the Bonferroni correction for multiple tests.
width largest target negative in mm across Core type
Independent-Samples Kruskal-Wallis Test Summary
Total N	307
Test Statistic	140,873a
Degree Of Freedom	10
Asymptotic Sig.(2-sided test)	0
a. The test statistic is adjusted for ties.
Pairwise Comparisons of Core type
Sample 1-Sample 2	Test Statistic	Std. Error	Std. Test Statistic	Sig.	Adj. Sig.a
Carinated-Truncated facetted	-46.0606	28.9086	-1.59332	0.111089	1
Carinated-Narrow-sided	-77.9399	17.8735	-4.36064	1.29684e-05	0.000713264
Carinated-Semi-circumferential	-104.163	15.8049	-6.59057	4.38127e-11	2.4097e-09
Carinated-Wide-faced flat	-110.652	27.6419	-4.00303	6.25354e-05	0.00343945
Carinated-unknown-broken	-131.489	24.7099	-5.32132	1.03017e-07	5.66593e-06
Carinated-Prepared core	-139.186	44.9181	-3.09865	0.00194403	0.106922
Carinated-Multi-platform	-141.811	23.2427	-6.10128	1.05219e-09	5.78706e-08
Carinated-Other	-146.461	40.2947	-3.63474	0.000278262	0.0153044
Carinated-Flake Core	-171.638	25.5709	-6.71221	1.91693e-11	1.05431e-09
Carinated-Tested core	-198.561	89.0353	-2.23013	0.0257386	1
Truncated facetted-Narrow-sided	31.8793	32.5524	0.979322	0.327421	1
Truncated facetted-Semi-circumferential	58.1026	31.4641	1.84663	0.064801	1
Truncated facetted-Wide-faced flat	-64.5909	38.785	-1.66536	0.0958411	1
Truncated facetted-unknown-broken	-85.4286	36.7529	-2.3244	0.0201039	1
Truncated facetted-Prepared core	93.125	52.5151	1.7733	0.076179	1
Truncated facetted-Multi-platform	95.75	35.783	2.67585	0.00745397	0.409968
Truncated facetted-Other	100.4	48.6195	2.06501	0.0389217	1
Truncated facetted-Flake Core	125.577	37.3373	3.36331	0.000770125	0.0423569
Truncated facetted-Tested core	152.5	93.0993	1.63804	0.101414	1
Narrow-sided-Semi-circumferential	-26.2233	21.7657	-1.2048	0.228282	1
Narrow-sided-Wide-faced flat	-32.7116	31.4329	-1.04068	0.298024	1
Narrow-sided-unknown-broken	-53.5493	28.8883	-1.85367	0.0637865	1
Narrow-sided-Prepared core	-61.2457	47.3454	-1.29359	0.195806	1
Narrow-sided-Multi-platform	63.8707	27.6438	2.31049	0.020861	1
Narrow-sided-Other	-68.5207	42.9839	-1.5941	0.110913	1
Narrow-sided-Flake Core	93.6976	29.6281	3.16246	0.00156444	0.0860445
Narrow-sided-Tested core	-120.621	90.2842	-1.33601	0.181546	1
Semi-circumferential-Wide-faced flat	-6.48834	30.3045	-0.214105	0.830465	1
Semi-circumferential-unknown-broken	-27.326	27.6561	-0.988063	0.323122	1
Semi-circumferential-Prepared core	35.0224	46.6039	0.751492	0.452357	1
Semi-circumferential-Multi-platform	37.6474	26.3536	1.42855	0.153133	1
Semi-circumferential-Other	42.2974	42.1657	1.00312	0.315801	1
Semi-circumferential-Flake Core	67.4744	28.4281	2.37351	0.0176199	0.969097
Semi-circumferential-Tested core	-94.3974	89.8975	-1.05006	0.293692	1
Wide-faced flat-unknown-broken	-20.8377	35.7651	-0.582625	0.560146	1
Wide-faced flat-Prepared core	28.5341	51.8286	0.550547	0.581944	1
Wide-faced flat-Multi-platform	31.1591	34.7677	0.896209	0.370141	1
Wide-faced flat-Other	35.8091	47.8772	0.747936	0.454499	1
Wide-faced flat-Flake Core	60.986	36.3653	1.67704	0.0935353	1
Wide-faced flat-Tested core	87.9091	92.7138	0.948177	0.343039	1
unknown-broken-Prepared core	7.69643	50.326	0.152931	0.878452	1
unknown-broken-Multi-platform	10.3214	32.4853	0.317726	0.750693	1
unknown-broken-Other	14.9714	46.2464	0.323732	0.746141	1
unknown-broken-Flake Core	40.1484	34.1898	1.17428	0.240283	1
unknown-broken-Tested core	67.0714	91.8823	0.729971	0.465408	1
Prepared core-Multi-platform	2.625	49.6221	0.0528998	0.957812	1
Prepared core-Other	7.275	59.5465	0.122173	0.902762	1
Prepared core-Flake Core	32.4519	50.7543	0.639393	0.522568	1
Prepared core-Tested core	-59.375	99.2442	-0.598272	0.549659	1
Multi-platform-Other	-4.65	45.4794	-0.102244	0.918563	1
Multi-platform-Flake Core	29.8269	33.145	0.899893	0.368177	1
Multi-platform-Tested core	-56.75	91.4986	-0.620228	0.535108	1
Other-Flake Core	25.1769	46.7121	0.53898	0.5899	1
Other-Tested core	-52.1	97.2391	-0.535793	0.592102	1
Flake Core-Tested core	-26.9231	92.1176	-0.292269	0.770081	1
Each row tests the null hypothesis that the Sample 1 and Sample 2 distributions are the same. Asymptotic significances (2-sided tests) are displayed. The significance level is ,050.
a. Significance values have been adjusted by the Bonferroni correction for multiple tests.
length largest target negative in mm across Core type
Independent-Samples Kruskal-Wallis Test Summary
Total N	303
Test Statistic	111,766a
Degree Of Freedom	10
Asymptotic Sig.(2-sided test)	0
a. The test statistic is adjusted for ties.
Pairwise Comparisons of Core type
Sample 1-Sample 2	Test Statistic	Std. Error	Std. Test Statistic	Sig.	Adj. Sig.a
Carinated-Truncated facetted	-39.2053	27.2573	-1.43834	0.150337	1
Carinated-Flake Core	-57.1774	25.2112	-2.26793	0.0233333	1
Carinated-Multi-platform	-89.2235	23.5983	-3.78093	0.000156241	0.00859326
Carinated-Prepared core	-93.6485	44.3185	-2.11308	0.0345938	1
Carinated-unknown-broken	-98.9402	26.1689	-3.78083	0.000156304	0.00859671
Carinated-Semi-circumferential	-106.781	16.666	-6.40713	1.48288e-10	8.15584e-09
Carinated-Wide-faced flat	-106.912	29.9671	-3.56765	0.000360191	0.0198105
Carinated-Tested core	-130.024	87.8695	-1.47973	0.138944	1
Carinated-Narrow-sided	-131.474	17.3498	-7.57781	3.5083e-14	1.92957e-12
Carinated-Other	-140.824	39.7534	-3.54243	0.00039646	0.0218053
Truncated facetted-Flake Core	17.972	35.8924	0.50072	0.616568	1
Truncated facetted-Multi-platform	50.0182	34.7784	1.4382	0.150378	1
Truncated facetted-Prepared core	54.4432	51.1545	1.06429	0.287198	1
Truncated facetted-unknown-broken	-59.7348	36.5714	-1.63338	0.10239	1
Truncated facetted-Semi-circumferential	67.5758	30.5026	2.21541	0.0267322	1
Truncated facetted-Wide-faced flat	-67.7071	39.3788	-1.71938	0.085545	1
Truncated facetted-Tested core	90.8182	91.5079	0.992462	0.320972	1
Truncated facetted-Narrow-sided	92.2682	30.8816	2.98781	0.00280987	0.154543
Truncated facetted-Other	101.618	47.2545	2.15044	0.0315201	1
Flake Core-Multi-platform	-32.0462	33.1991	-0.965272	0.334409	1
Flake Core-Prepared core	-36.4712	50.0942	-0.728052	0.466582	1
Flake Core-unknown-broken	-41.7628	35.0729	-1.19074	0.233755	1
Flake Core-Semi-circumferential	-49.6037	28.689	-1.72902	0.0838059	1
Flake Core-Wide-faced flat	-49.735	37.9912	-1.30912	0.190494	1
Flake Core-Tested core	-72.8462	90.9195	-0.801216	0.423006	1
Flake Core-Narrow-sided	-74.2962	29.0915	-2.55388	0.0106531	0.585921
Flake Core-Other	-83.6462	46.1046	-1.81427	0.0696362	1
Multi-platform-Prepared core	-4.425	49.3021	-0.0897527	0.928484	1
Multi-platform-unknown-broken	-9.71667	33.9321	-0.286357	0.774605	1
Multi-platform-Semi-circumferential	-17.5576	27.2824	-0.64355	0.519868	1
Multi-platform-Wide-faced flat	-17.6889	36.9405	-0.478848	0.632047	1
Multi-platform-Tested core	-40.8	90.4855	-0.450901	0.652061	1
Multi-platform-Narrow-sided	-42.25	27.7054	-1.52497	0.127266	1
Multi-platform-Other	-51.6	45.2427	-1.14051	0.254072	1
Prepared core-unknown-broken	-5.29167	50.5829	-0.104614	0.916682	1
Prepared core-Semi-circumferential	-13.1326	46.3851	-0.283121	0.777084	1
Prepared core-Wide-faced flat	-13.2639	52.6484	-0.251933	0.801092	1
Prepared core-Tested core	-36.375	97.9534	-0.37135	0.710377	1
Prepared core-Narrow-sided	37.825	46.6351	0.811084	0.417318	1
Prepared core-Other	47.175	58.772	0.802678	0.422161	1
unknown-broken-Semi-circumferential	7.84091	29.5341	0.265487	0.790634	1
unknown-broken-Wide-faced flat	7.97222	38.6333	0.206356	0.836513	1
unknown-broken-Tested core	31.0833	91.1897	0.340865	0.733205	1
unknown-broken-Narrow-sided	32.5333	29.9253	1.08715	0.276969	1
unknown-broken-Other	41.8833	46.6351	0.898107	0.369129	1
Semi-circumferential-Wide-faced flat	-0.131313	32.9466	-0.00398563	0.99682	1
Semi-circumferential-Tested core	-23.2424	88.9297	-0.261357	0.793817	1
Semi-circumferential-Narrow-sided	24.6924	22.1013	1.11724	0.263892	1
Semi-circumferential-Other	34.0424	42.045	0.809666	0.418132	1
Wide-faced flat-Tested core	23.1111	92.3514	0.250252	0.802392	1
Wide-faced flat-Narrow-sided	24.5611	33.2978	0.737621	0.460745	1
Wide-faced flat-Other	33.9111	48.8677	0.693936	0.487722	1
Tested core-Narrow-sided	1.45	89.0604	0.0162811	0.98701	1
Tested core-Other	10.8	95.9743	0.11253	0.910403	1
Narrow-sided-Other	-9.35	42.3207	-0.220932	0.825145	1
Each row tests the null hypothesis that the Sample 1 and Sample 2 distributions are the same. Asymptotic significances (2-sided tests) are displayed. The significance level is ,050.
a. Significance values have been adjusted by the Bonferroni correction for multiple tests.
