# Supplementary material for: Reconstructing flexible pathways of Aurignacian blade and bladelet production at Vogelherd
Source: PLoS One. 2025 Sep 16;20(9):e0331921. doi: 10.1371/journal.pone.0331921 (PMC12440199; doi:10.1371/journal.pone.0331921)
Supplement: S3 Table — (XLSX) [file pone.0331921.s003.xlsx]

## Sheet: Sheet1
Table S3: Independent-Samples Mann-Whitney U Test of the cores (not including carinated and truncated faceted cores) from Vogelherd and Geißenklösterle.
Nonparametric Tests
Notes
Output Created
Comments
Input	Data
	Active Dataset	DataSet5
	Filter	<none>
	Weight	<none>
	Split File	<none>
	N of Rows in Working Data File	252
Syntax		NPTESTS /INDEPENDENT TEST (noduleblanklengthinmm blanknodulewidthinmm blanknodulethicknessinmm weighting) GROUP (site) /MISSING SCOPE=ANALYSIS USERMISSING=EXCLUDE /CRITERIA ALPHA=0.05 CILEVEL=95.
Resources	Processor Time	00:00:00,75
	Elapsed Time	00:00:00,73
Hypothesis Test Summary
	Null Hypothesis	Test	Sig.a,b	Decision
1	The distribution of nodule/blank length in mm is the same across categories of site.	Independent-Samples Mann-Whitney U Test	0.0346859	Reject the null hypothesis.
2	The distribution of blank/nodule width in mm is the same across categories of site.	Independent-Samples Mann-Whitney U Test	0.178557	Retain the null hypothesis.
3	The distribution of blank/nodule thickness in mm is the same across categories of site.	Independent-Samples Mann-Whitney U Test	0.128131	Retain the null hypothesis.
4	The distribution of weight in g is the same across categories of site.	Independent-Samples Mann-Whitney U Test	0.02522	Reject the null hypothesis.
a. The significance level is ,050.
b. Asymptotic significance is displayed.
Independent-Samples Mann-Whitney U Test
nodule/blank length in mm across site
Independent-Samples Mann-Whitney U Test Summary
Total N	252
Mann-Whitney U	3191.5
Wilcoxon W	26196.5
Test Statistic	3191.5
Standard Error	414.061
Standardized Test Statistic	-2.11201
Asymptotic Sig.(2-sided test)	0.0346859
blank/nodule width in mm across site
Independent-Samples Mann-Whitney U Test Summary
Total N	252
Mann-Whitney U	3509
Wilcoxon W	26514
Test Statistic	3509
Standard Error	414.062
Standardized Test Statistic	-1.34521
Asymptotic Sig.(2-sided test)	0.178557
blank/nodule thickness in mm across site
Independent-Samples Mann-Whitney U Test Summary
Total N	252
Mann-Whitney U	3436
Wilcoxon W	26441
Test Statistic	3436
Standard Error	414.061
Standardized Test Statistic	-1.52151
Asymptotic Sig.(2-sided test)	0.128131
weight in g across site
Independent-Samples Mann-Whitney U Test Summary
Total N	249
Mann-Whitney U	2939.5
Wilcoxon W	25730.5
Test Statistic	2939.5
Standard Error	399.684
Standardized Test Statistic	-2.23802
Asymptotic Sig.(2-sided test)	0.02522
