# Supplementary material for: Reconstructing flexible pathways of Aurignacian blade and bladelet production at Vogelherd
Source: PLoS One. 2025 Sep 16;20(9):e0331921. doi: 10.1371/journal.pone.0331921 (PMC12440199; doi:10.1371/journal.pone.0331921)
Supplement: S4 Table — (XLSX) [file pone.0331921.s004.xlsx]

## Sheet: Vogelherdcores
ID	Core type	AH	nodule/blank length in mm	blank/nodule width in mm	blank/nodule thickness in mm	weight in g	reduction face length in mm	reduction face width in mm	reduction surface thickness in mm	reduction angle in °	width largest target negative in mm	length largest target negative in mm
7038	Carinated	V	44.3	20.1	10.7	8	16	10.4	10.2	68	5	16
1857	Carinated	V	57.65	28.77	10.62	13.2	11.2	9.64	12.2	#NULL!	#NULL!	#NULL!
2011	Carinated	IV	48.32	22.06	13.85	18	23.65	13.3	21.85	61	5.29	18.77
2143	Carinated	IV	57.67	33.17	11.06	27.3	18.83	5.76	56.6	75	5.76	18.83
2107	Carinated	IV	43.09	22.4	14.63	29.3	21.29	16.49	22.26	62	8.17	21.29
1692	Carinated	IV	49.38	28.15	23.53	40.9	29.23	28.2	50.86	63	11.77	31.2
3405	Carinated	IV	45.55	23.8	10.68	5.4	6.88	19.28	19.54	#NULL!	#NULL!	#NULL!
4714	Carinated	IV	56.6	32.5	18	38.7	23.9	32	18.2	60	12.5	21.7
2047	Carinated	IV	56.73	19.14	13.14	15.4	16.56	12.09	13.5	64	3.81	14.1
3469	Carinated	IV	53.1	26	13.6	17.5	10.8	24.9	13.8	#NULL!	#NULL!	#NULL!
2605	Carinated	IV	32.77	22.42	16.5	11.4	23.12	19.06	16.29	60	4.91	22.99
2087	Carinated	IV	51.41	36.46	20.3	35.2	16.69	31.19	15.58	68	8.19	20.04
5222	Carinated	IV	47	25.8	13.6	18.2	23.2	18.7	12.2	48	4.6	20
4974	Carinated	IV	50.3	29.4	15.3	21.6	24.2	17	14.9	48	9	24.2
2031	Carinated	IV	35.02	28.12	15.27	12.2	17.81	28.84	14.75	72	6.5	13.66
7446	Carinated	IV	39.9	28.2	15.4	16.1	19.6	28.3	15.4	62	6.8	19.6
2046	Carinated	IV	43.43	30.66	13.07	18.5	18.95	28.68	13.26	77	5.31	13.67
5217	Carinated	IV	36.6	34.9	13.3	16.2	15.2	30	12.2	62	4.5	14.1
2017	Carinated	IV	38.9	28.03	12.6	10.7	21	19.71	12.47	50	5.08	15.26
2086	Carinated	IV	17.61	28.28	12.9	#NULL!	17.61	28.28	12.9	57	4.56	15.6
4973	Carinated	IV	39.4	33.5	13.3	19.3	14.2	33.5	13.4	80	8.1	12.3
2498	Carinated	V	40.17	23.55	23.32	17.6	14.3	17.29	12.86	76	7.88	13.09
2004	Carinated	IV	54.45	40.44	17.88	23.2	21.31	36.71	18.88	60	7.42	18.89
8386	Carinated	IV/V	61.9	32.3	20.8	34.8	18.7	20.1	16.7	92	9.8	18.7
2154	Carinated	IV	28.86	26.46	13.93	10.9	15.4	21.43	12.09	77	6.53	13.3
2113	Carinated	IV	29.41	21.74	16.03	11.4	24.47	17.2	20.27	72	6.54	22.51
2473	Carinated	V	49.79	23.21	5.56	17.1	20.48	19.37	15.02	72	6.73	17.15
3675	Carinated	IV	38	21.2	12.5	12.4	11.1	20.3	12.7	68	4	7.6
1894	Carinated	IV	30.83	23.72	8.17	7.1	14.74	22.35	30.93	59	2.8	14.19
2001	Carinated	IV	36.92	33.99	15.54	19.1	20.91	24.85	15.24	51	6.06	18.13
2018	Carinated	IV	38.57	32.33	17.47	15.8	20.58	32.67	13.11	57	5.89	20.77
2075	Carinated	IV	37.8	17.63	20.85	15.7	29.49	18.19	20.48	84	10.23	29.49
5317	Carinated	IV	38.6	29.8	13.2	15.5	11.4	17.8	12.8	#NULL!	#NULL!	#NULL!
4534	Carinated	IV	67	29.1	15.2	22.7	9.3	27.5	14.7	#NULL!	#NULL!	#NULL!
6257	Carinated	V	32.6	25.4	12.2	10.2	19.3	17.5	12.5	67	4.1	11.5
2167	Carinated	IV	48.96	25.41	16.15	26	19.18	15.38	16.18	73	12.64	18.92
6703	Carinated	V	77.2	21.8	9	19.9	18	12.7	12.2	64	6.4	18
5294	Carinated	IV	48.1	48.3	21.4	42.1	30.5	27.1	20	56	5.7	29.4
8894	Carinated	IV	37.6	23.7	19	18.4	16.5	11.3	16.3	78	6.3	14.5
4977	Carinated	IV	34.1	34.8	13.5	15.6	16.3	33.3	13.2	68	5.1	13.5
2042	Carinated	IV	44.54	30.32	12.39	15.8	17.21	27.31	12.61	71	4.53	13.18
1763	Carinated	IV/V	44.06	32.82	13.7	21.7	30.85	25.54	13.5	60	8.19	18.77
5334	Carinated	IV	46.6	28.5	16.4	21.5	27	24.7	16.9	62	7.6	27.2
2097	Carinated	IV	51.71	23.94	29.47	35.6	43.7	15.62	29.2	70	9.02	43.7
5077	Carinated	IV	77.4	33.8	25.9	76.6	16	35.4	12.1	45	#NULL!	#NULL!
2043	Carinated	IV	46.12	33.9	12.27	21.3	14.62	27.23	12.3	67	5.77	14.14
5079	Carinated	IV	45.7	39	13.1	30.2	39.6	29	12.4	54	10.7	28.4
2009	Carinated	IV	48.85	29.38	19.95	28.9	19.28	21.89	19.39	76	9.77	20.19
2006	Carinated	IV	22.27	30.29	16.5	27	22.07	29.92	16.5	58	10.87	18.91
2082	Carinated	IV	40.62	33.5	22.37	32.3	26.45	32.38	22.91	55	9.08	24.85
2013	Carinated	IV	26.53	38.74	31.79	33.8	26.53	38.74	31.79	72	8.97	23.25
7461	Carinated	IV	40.5	35.8	22	33.1	34.7	35.5	24.1	63	9.2	20.3
4968	Carinated	IV	39	31.1	17	18.5	23	24.8	16.6	60	3.8	13.6
7444	Carinated	IV	35.2	40	17.8	23.3	23.9	18	16	54	8.6	23.9
2518	Carinated	IV	42.48	44.93	13.56	23.2	18.11	31.67	13.7	67	4.9	15.9
1762	Carinated	IV	18.1	36.51	27.36	21	18.1	36.51	27.36	65	5.51	20.48
7406	Carinated	V	89.5	33.6	14.6	54.5	7.6	20.8	13.9	#NULL!	#NULL!	#NULL!
2022	Carinated	IV	43.34	21.22	16.55	15.9	31.93	17.15	16.37	63	6.67	31.93
5861	Carinated	V	59.9	19.4	11.7	14	11.4	17.3	12.5	54	4.6	15.5
7501	Carinated	V	50.2	39.7	17	33.8	5.6	26.5	15.5	#NULL!	#NULL!	#NULL!
6026	Carinated	V	40.5	37	15.5	24.3	17.6	25.4	15.4	79	2.5	16.1
7366	Carinated	V	45	37.8	14.3	28.5	23	14.2	12.2	64	4.2	16.8
2494	Carinated	V	46.39	34.06	17.28	29.1	23.27	18.91	19.61	85	6.13	11.55
7368	Carinated	V	58.4	52.7	27.6	77.4	36.6	27.1	22.7	64	12.3	36.6
2507	Carinated	V	19.17	31.51	17.58	63.9	19.17	31.51	17.58	72	9.11	20.1
2468	Carinated	V	51.8	43.45	18.91	41.7	26.27	41.98	19.03	42	10.8	26.38
5944	Carinated	V	80.6	25.6	15.2	32.6	21.1	25.1	14.8	60	4	18.4
2495	Carinated	V	58.45	28.7	30.39	50.5	30.26	12.05	29.2	84	6.54	30.26
7583	Carinated	V	59.9	47.8	22.8	63.6	34	41.5	22.7	70	9.3	33
2492	Carinated	V	40.41	29.82	85.25	72.4	40.41	29.82	27.51	66	11.74	40.41
2497	Carinated	V	38.4	40.37	20.63	35	25.57	32.63	20.05	82	5.2	20.65
1764	Carinated	IV	49.64	30.95	13.85	22.6	17.29	28.99	13.53	58	2.83	13.71
8630	Carinated	IV/V	87.7	81	33.4	232.6	39.6	42.2	34	68	11.2	26.8
2118	Carinated	IV	64.18	29.52	36.51	37.2	19.86	16.6	28.19	83	16.6	19.86
2116	Carinated	IV	59.1	38.89	22.5	36.6	27.98	17.74	24.92	82	6.03	27.98
7177	Carinated	V	54.8	35.4	20.3	33.3	18	34	14.7	50	#NULL!	#NULL!
2514	Carinated	V	53.94	41.31	20.1	40.5	20.95	23.78	18.78	65	#NULL!	#NULL!
7064	Carinated	V	52.7	38	30.2	47.7	35.8	9.2	49	78	6.3	17.3
7445	Carinated	IV	49.6	32.8	19.3	29.1	24.6	28	18.8	57	10.5	24.6
7489	Carinated	IV	42.8	36.4	13.5	19.5	19.3	24	12.8	52	4.5	19.3
7176	Carinated	V	21.6	28.1	14.1	11.1	12	13.8	12.6	76	5.8	12
2020	Carinated	IV	60.01	28.16	14.91	27.1	22.08	21.7	14.18	48	5.34	15.59
2085	Carinated	IV	35.54	25.16	13.1	15.5	16.84	22.23	13.08	65	4.03	18.25
2056	Carinated	IV	33.72	28.45	13.57	13.7	15.58	23.04	12.29	74	4.12	16.48
7491	Carinated	IV	46.8	25.8	15.6	15.2	20.5	13	13.1	60	4.8	20.5
7510	Carinated	IV	73.2	27.8	33.3	68.7	49	23.2	32.1	56	14.1	49
2069	Carinated	IV	51.51	44.52	27.6	61.6	51.51	44.52	27.6	81	5.74	17.04
7876	Carinated	IV	33.3	30.5	15	15.2	19.1	23.3	15.1	68	7.5	19.1
6025	Carinated	V	56.5	42.2	27.5	61.1	14.5	29	14.5	76	6.6	13.8
2138	Carinated	IV	35.06	51.95	18.32	29.4	15.95	14.64	13.75	71	3.1	13.36
2048	Carinated	IV	39.74	21.71	14.67	12.5	18.88	20.05	14.41	51	4.76	15.56
2078	Carinated	IV	36.5	29.64	24.07	21.4	24.34	29.43	20.47	70	#NULL!	24.34
2007	Carinated	IV	42.96	30.52	18.98	2.21	25.77	17.33	18.96	60	5.22	25.77
1795	Carinated	IV	34.47	23.99	14.59	12.5	18.92	25.07	15.32	54	#NULL!	16.78
4975	Carinated	IV	36.8	33	13.1	19.8	18.1	26.3	13.1	63	4	14.1
7580	Carinated	V	59.3	34.5	18.4	37.2	24.2	23.4	13.4	62	3.7	24.1
4972	Carinated	IV	60.4	32.1	11.4	27.2	43	6.1	30	74	4	43
5194	Carinated	IV	42.9	20.3	6	7.2	8.4	5.8	8.5	66	4.4	7.5
2088	Carinated	IV	34.97	29.59	12.71	13.9	12.4	16.7	10.62	70	5.7	10.52
2175	Carinated	IV	40.54	20.33	7.47	7.5	13.62	8.52	8.48	77	8.52	13.62
2024	Carinated	IV	32.12	18.98	13.43	8.1	19.5	4.68	17.57	73	#NULL!	#NULL!
2147	Carinated	IV	38.95	35.51	22.81	33	18.06	13.83	38.67	85	6.77	15
2519	Carinated	V	28.39	22.48	14.02	7.9	24.01	16.25	19.19	78	#NULL!	#NULL!
2144	Carinated	IV	33.96	26.53	32.88	22.7	37.79	23.9	30.64	86	11.19	29.88
2080	Carinated	IV	46.04	17.23	13.15	17.1	17.27	9.9	16.56	66	3.83	11.33
2176	Carinated	IV	42.13	16.91	6.69	6.2	13.37	4.77	11.21	58	1.33	13.37
3256	Carinated	IV	40.79	8.54	14.47	4.8	10.7	7.77	6	73	3.67	10.7
2074	Carinated	IV	68.95	25.3	15.06	29.8	16.81	9.51	18.33	80	4.17	16.81
2136	Carinated	IV	31.68	43.62	15.21	20	40.15	15.28	31.92	80	8.11	40.15
2506	Carinated	IV	41.4	25.1	10.77	11.2	23.6	11.86	24	59	5.32	23.6
1910	Carinated	IV	70.46	54.16	8	46.1	42.74	7.43	65.51	82	6.89	29.31
1749	Carinated	IV	54.5	21.54	9.25	11.2	30.4	9.8	19.8	67	7.7	30.4
2509	Carinated	IV/V	61.28	29.55	23	52.4	29.64	18.24	25.55	68	4.99	29.64
2461	Carinated	IV	65.29	24.79	7.64	16.8	12.92	7.26	12.74	70	3.64	10.41
1885	Carinated	V	35.04	22.42	11.51	8.8	21.32	12.57	35.52	66	4.73	19.49
2502	Carinated	V	42.58	17.71	5.71	13.7	24.84	6.18	17.56	61	6.2	24.49
6415	Carinated	V	50.3	44.6	14.7	34.3	16	11.3	8.2	82	5.8	16.6
5417	Carinated	IV/V	77.2	43.3	35.9	88.7	46.4	31.6	32.8	60	10.1	49
1914	Carinated	IV	50.95	22.58	11.32	18	15.36	22.24	11.79	75	5.58	13.18
2096	Carinated	IV	59.62	18.59	18.21	25.4	34.74	6.24	18.38	80	6.1	34.74
2510	Carinated	V	53.14	25.36	17.53	19.9	30.33	17.38	23.56	62	7.72	30.33
2049	Carinated	IV	39.41	36.08	15.63	20.9	26.51	36.46	15.94	56	11.08	24.49
1808	Carinated	IV	31.7	37.3	34.77	35.4	31.7	37.3	34.77	69	12.8	32.09
1672	Carinated	IV	16.55	23.9	29.02	14.9	16.55	23.9	29.02	89	8.2	19.96
1935	Carinated	IV	37.75	20.31	8.19	7.7	21.76	9.26	20.3	78	9.46	21.76
1811	Carinated	IV	29.31	18.35	6.03	3	6.85	5.95	30.48	67	2.03	6.08
2120	Carinated	IV	27.47	28.05	15.2	11.2	14.72	10.26	14.5	74	6.19	12.54
2019	Carinated	IV	27.26	25.91	18.86	33.1	27.26	25.91	18.86	55	5.63	13.74
2010	Carinated	IV	49.03	44.45	16.66	35.6	20.26	20.41	12.89	58	3.62	15.43
2030	Carinated	V	51.25	30.16	13.6	15.9	17.97	17.82	13.92	56	4.19	9.96
2178	Carinated	IV	42.07	18.18	12.45	10.7	15.04	18.86	12.28	69	5.72	11.43
2173	Carinated	IV	45.23	29.9	13.8	19.2	16.33	19.27	12.66	70	4.6	16.28
2133	Carinated	IV	42.44	45.62	16.13	26.8	13.98	19.44	13.9	75	4.42	14.18
2103	Carinated	IV	40.41	29.14	14.45	15.6	19.62	10.91	13.8	64	8.32	17.59
2108	Carinated	IV	30.11	35.95	12.16	10.8	15.35	18.52	12.27	62	4.86	13.85
2005	Carinated	IV	46.71	48.53	24.03	42	29.15	26.8	20.03	50	11.97	27.78
2503	Carinated	V	46.1	35.76	17.65	28.5	21.18	24.29	17.75	64	10.75	20.4
2119	Carinated	IV	25.68	34.54	12.97	13.6	14.78	18.25	12.68	80	6.95	15.09
2037	Carinated	IV	43.26	22.68	19.06	14.4	14.03	14.46	13.46	70	4.69	10.77
2036	Carinated	IV	48.12	40.25	17.26	26.9	22.85	17.95	17.2	62	6.32	15.44
2169	Carinated	IV	44.34	25.84	12.79	17.5	16.55	17.47	12.77	63	3.18	16.55
2014	Carinated	IV	37.2	30.14	11.72	24	16.89	22.6	16.88	68	6.24	20.43
7363	Carinated	IV	46.5	44.7	13.9	35	17	29.7	13.6	63	4.3	16
4502	Carinated	IV	41.2	45.4	12.3	21.3	18.9	33.7	12.3	67	7	16.9
2033	Carinated	IV	37.61	45.5	14.23	20.1	19.32	24.66	14.34	46	#NULL!	15.78
2003	Carinated	IV	47.89	72.77	20.37	65.6	26.91	33.25	19.5	58	7.79	23.2
2027	Carinated	IV	40.42	51.3	15.86	28.8	20.69	27.54	16.33	67	10.8	19.31
2021	Carinated	IV	42.98	39.51	14.14	26.1	19.01	23.56	14.35	54	2.4	12.36
2008	Carinated	IV	27.98	40.19	14.92	18.6	18.25	11.09	13.88	59	6.21	18.1
2002	Carinated	IV	35.22	49.31	15.36	26.9	21.01	19.81	16.97	67	6.58	15.17
2115	Carinated	IV	44.31	30.79	14.62	20.1	17.42	17.48	14.78	85	7.53	15.62
2533	Carinated	V	20.44	22.48	37.43	18.1	20.44	22.48	37.43	81	#NULL!	#NULL!
7369	Carinated	V	61.5	49.4	27	108	36.9	16.2	17	70	#NULL!	#NULL!
1677	Carinated	IV	38.63	33.65	11.47	17.3	38.63	33.65	12	82	9.49	18.93
2016	Carinated	IV	55.69	24.63	12.6	18.7	20.28	10.72	55.57	70	6.62	20.28
2140	Carinated	IV	29.23	36.02	14.8	14.4	32.16	8.33	28.09	86	4.78	29.69
2153	Carinated	IV	33.27	16.39	9.69	5.6	11.51	11.6	10.08	75	3.02	9.69
2114	Carinated	IV	42.86	42.95	17.68	38.4	40.6	19.23	17.95	76	7.92	40.6
2112	Carinated	IV	38.34	35.18	15.74	19.2	24.18	15.93	11.92	70	5.55	18.72
2125	Carinated	IV	24.14	7.86	14.9	17.9	24.14	7.86	14.9	94	6.27	24.14
2141	Carinated	IV	37.61	22.63	10.39	11.1	20.8	9.89	18.83	58	5.16	17.14
2nd 1	Carinated	IV	49.38	28.15	23.53	40.9	21.94	9.79	#NULL!	63	11.77	31.2
2nd 2	Carinated	IV	60.01	28.16	14.91	27.1	22.85	17.97	15.49	48	5.34	15.59
2nd 3	Carinated	IV	35.54	25.16	13.1	15.5	13.91	19.86	11.25	65	4.03	18.25
2nd 4	Carinated	IV	33.72	28.45	13.57	13.7	13.97	22.08	13.63	74	4.12	16.48
2nd 5	Carinated	IV	46.8	25.8	15.6	15.2	16	12.2	12	60	4.8	20.5
2nd 6	Carinated	IV	73.2	27.8	33.3	68.7	39.8	18	31.6	56	14.1	49
2nd 7	Carinated	IV	51.51	44.52	27.6	61.6	24.35	22.93	25.04	81	5.74	17.04
2nd 8	Carinated	IV	33.3	30.5	15	15.2	23.3	28.6	16.2	68	7.5	19.1
2nd 9	Carinated	V	56.5	42.2	27.5	61.1	19.3	36.7	17.9	76	6.6	13.8
2nd 10	Carinated	IV	35.06	51.95	18.32	29.4	29.8	11.7	34.2	71	3.1	13.36
2nd 11	Carinated	IV	39.74	21.71	14.67	12.5	17.12	10.38	15.92	51	4.76	15.56
2nd 12	Carinated	IV	36.5	29.64	24.07	21.4	9.23	11.54	7.89	70	#NULL!	24.34
2nd 13	Carinated	IV	42.96	30.52	18.98	2.21	16.49	17.14	13.6	60	5.22	25.77
2nd 14	Carinated	IV	34.47	23.99	14.59	12.5	13.21	9.24	#NULL!	54	#NULL!	16.78
2nd 15	Carinated	IV	36.8	33	13.1	19.8	13.1	9.7	10	63	4	14.1
2nd 16	Carinated	V	59.3	34.5	18.4	37.2	24.1	14.4	13.1	62	3.7	24.1
2nd 17	Carinated	V	42.58	17.71	5.71	13.7	15.44	21.81	10.78	61	6.2	24.49
2nd 18	Carinated	V	50.3	44.6	14.7	34.3	6.2	11	8.4	82	5.8	16.6
2nd 19	Carinated	IV/V	77.2	43.3	35.9	88.7	36.9	29.4	30	60	10.1	49
2nd 20	Carinated	IV	50.95	22.58	11.32	18	13.34	22.19	#NULL!	75	5.58	13.18
2nd 21	Carinated	IV	59.62	18.59	18.21	25.4	8.84	17.72	6.58	80	6.1	34.74
2nd 22	Carinated	V	53.14	25.36	17.53	19.9	#NULL!	#NULL!	#NULL!	62	7.72	30.33
2nd 23	Carinated	IV	37.61	22.63	10.39	11.1	30.7	15.44	22.84	58	5.16	17.14
2155	Flake Core	IV	50.05	46.1	20.47	41.4	50.05	46.1	20.47	72	#NULL!	#NULL!
2528	Flake Core	V	44.45	37.39	21.3	35.8	44.45	37.39	21.3	95	#NULL!	#NULL!
7074	Flake Core	V	48	50.5	26.1	48.4	40	31.3	25.2	60	31.5	26
5565	Flake Core	IV	40.2	55.3	15.4	30.1	40.2	55.3	15.4	86	38.5	33.3
3349	Flake Core	IV	30.07	22.38	13.37	9.1	29.38	22.38	13.27	70	18.08	13.65
2128	Flake Core	IV	34.07	46.48	17.03	23.7	34.07	46.48	17.03	78	19.01	21
6024	Flake Core	V	39.8	43.7	11.3	22.8	41.6	42.8	11.7	78	#NULL!	#NULL!
2530	Flake Core	V	38.17	37.85	15.57	30.1	38.17	37.85	15.57	78	21.3	22.6
2124	Flake Core	IV	37.11	31.92	16.62	15.9	37.11	31.92	16.62	85	16.42	24.94
2121	Flake Core	IV	51.09	39.15	22.49	45.9	47.53	39.21	22.49	89	22.59	34.39
5471	Flake Core	IV	36.5	30.6	17.5	16	36.6	28.7	14	73	16.6	26.5
2152	Flake Core	IV	41.89	45.81	26.87	40.2	41.89	45.81	26.87	71	31.87	38.62
2126	Flake Core	IV	30.22	32	15.1	16.3	30.22	32	15.1	74	13.25	14.03
5249	Flake Core	IV	33.3	28.1	15	13.1	33.3	28.1	15	61	#NULL!	#NULL!
7257	Flake Core	V	32.7	39.5	13.5	25.3	32.7	39.5	13.5	74	23.4	22.3
7463	Flake Core	IV	60	62.7	23	72.2	60	62.7	23	80	31	33.7
2499	Flake Core	V	54.45	65.18	14.52	47.6	54.45	65.18	14.52	90	20.91	25.63
2079	Flake Core	IV/V	27.09	42.51	17.05	21.8	42.77	26.82	17.44	83	#NULL!	#NULL!
2532	Flake Core	V	45.21	30.67	22.77	29.2	45.21	30.67	22.77	85	#NULL!	#NULL!
2067	Multi-platform	IV	40.5	40.34	30.67	61.9	40.5	40.34	30.67	94	14.18	31.84
2095	Multi-platform	IV	31.9	30.18	26.23	22.6	31.9	30.18	26.23	88	12.62	19.88
2122	Multi-platform	IV	33.71	26.49	24.05	36.1	33.71	26.49	24.05	78	3.41	20.11
2163	Multi-platform	IV	26.84	26.81	25.9	18.9	26.84	26.81	25.9	88	#NULL!	#NULL!
2099	Multi-platform	IV	43.01	39.75	51.53	72.4	43.01	39.75	51.53	86	22.66	33.75
2479	Multi-platform	V	32.33	44.7	36.38	73.9	32.33	44.7	36.38	80	17.27	#NULL!
7478	Multi-platform	IV	46.1	36.4	32.3	81.6	46.1	36.4	32.3	78	17	46.1
2076	Multi-platform	IV	34.07	34.05	34.71	35.2	34.07	34.05	34.71	89	18.72	33.65
2091	Multi-platform	IV	44.21	31.09	38.74	68.2	44.21	31.09	38.74	84	14.09	29.39
2083	Multi-platform	V	45.66	47.53	38.73	77.8	45.66	47.53	38.73	70	21.52	34.37
2511	Multi-platform	V	49.09	53.88	41.92	139.5	49.09	53.88	41.92	105	#NULL!	#NULL!
7582	Multi-platform	V	65.2	68.5	52.3	251	65.2	68.5	52.3	90	15.4	62.2
2475	Multi-platform	V	46.56	47.61	33.9	100	46.56	47.61	33.9	84	#NULL!	#NULL!
2481	Multi-platform	V	45.67	46.45	37.28	91.5	46.48	47.24	36.7	97	24.78	#NULL!
2472	Multi-platform	V	49.12	42.15	41.72	87	49.12	42.15	41.72	84	17.18	19
2484	Multi-platform	V	30.15	33.09	21.3	25.6	30.15	33.09	21.3	76	14.53	26.28
2523	Multi-platform	IV	73.92	106.45	89	586.2	73.92	106.45	89	88	#NULL!	#NULL!
8669	Multi-platform	V	66.5	90.9	52.4	364.2	50.8	88.2	65.4	78	49.3	37.8
7424	Multi-platform	V	48.7	51.5	46	124.7	48.7	51.5	46	87	19.2	44.9
4860	Multi-platform	IV	66.5	56.3	57	237.4	#NULL!	#NULL!	#NULL!	#NULL!	#NULL!	#NULL!
1676	Multi-platform	IV	33.22	22.66	26.43	19.7	33.22	22.66	26.43	85	14.72	#NULL!
2012	Multi-platform	IV	33.44	29.29	21.4	21.7	14.83	16.82	33.33	89	#NULL!	19.86
2nd 24	Multi-platform	IV	33.44	29.29	21.4	21.7	20.38	24.56	32.61	89	#NULL!	19.86
2137	Narrow-sided	IV	32.65	23.99	39.68	30.6	32.65	23.99	39.68	87	7.16	31.5
5078	Narrow-sided	IV	73.2	94.2	27.6	179.2	42	17.8	14.6	68	8.5	42
2101	Narrow-sided	IV	55.74	43.23	25.88	71.5	55.74	43.23	25.88	79	10.1	43.07
2127	Narrow-sided	IV	52.11	44.47	19.1	49.9	49.2	19.41	44.4	83	12.93	49.2
2072	Narrow-sided	IV	34.35	19.08	35.45	28.8	34.35	19.08	35.45	80	4.4	34.34
2148	Narrow-sided	IV	47.99	21.83	45.36	66.9	42.22	18.35	45.14	78	12.62	42.22
2055	Narrow-sided	IV	44.76	31.05	30.88	32.1	44.76	31.05	30.88	90	13.18	32.94
2483	Narrow-sided	V	47.62	20.61	28.25	26.3	47.62	20.61	28.25	57	7.95	44.21
2134	Narrow-sided	IV	33.35	25.84	16.31	14.6	33.35	25.84	16.31	#NULL!	#NULL!	#NULL!
2525	Narrow-sided	IV/V	60.27	27.7	53.9	107.9	60.27	27.7	53.9	90	13.49	58.09
2524	Narrow-sided	V	54.75	26.41	48.97	69.5	54.75	26.41	48.97	78	13.05	42.17
2156	Narrow-sided	IV	64.28	22.93	28.77	54.5	64.28	22.93	28.77	68	5.42	46.15
2053	Narrow-sided	IV	33.32	25.88	27.5	27.9	33.32	25.88	27.5	88	9.13	19.21
2463	Narrow-sided	V	44.13	42.22	40.09	67.3	44.13	42.22	40.09	75	14.77	37.65
2150	Narrow-sided	V	48.66	31.03	37.97	67.6	48.66	31.03	37.97	82	16.61	39.71
2488	Narrow-sided	V	52.4	62.44	37.92	122.9	44.93	21.52	55.22	93	21.52	44.93
2465	Narrow-sided	V	54.02	35.04	37.62	65.5	54.02	35.04	37.62	80	#NULL!	#NULL!
7181	Narrow-sided	V	69.7	34.7	16.6	48.3	40.6	18.6	41.5	72	6.7	40.6
2526	Narrow-sided	V	52.17	25.42	46.22	68.3	52.17	25.42	46.22	57	#NULL!	52.17
5246	Narrow-sided	IV	50.1	17.1	27	28.4	50.1	17.1	27	70	7.8	20.3
7356	Narrow-sided	V	115.9	54.9	60.3	531.2	68.8	54.2	56	87	30	63.3
2520	Narrow-sided	V	48.04	29.74	34.26	51	34.33	15.07	36.16	103	4.82	19.96
7423	Narrow-sided	V	39.5	30.4	64.3	97.9	39.4	32.1	64	88	10.5	39.1
7484	Narrow-sided	V	22.7	19.7	19.5	15.2	22.7	19.7	19.5	80	8	22.7
2504	Narrow-sided	IV	78.04	37.78	49.17	200	78.04	37.78	49.17	80	37.78	78.04
2515	Narrow-sided	V	63.41	46.93	18.76	44.5	63.41	46.93	18.76	62	14.77	44.76
5365	Narrow-sided	IV	51.9	26.3	40	78	51.9	26.3	40	84	15.5	41.8
2469	Narrow-sided	V	44.94	19.75	29.64	28.2	44.94	19.75	29.64	76	#NULL!	#NULL!
1673	Narrow-sided	IV	36.47	6.85	31.13	28.8	36.47	6.85	31.13	61	7.22	33.35
2513	Narrow-sided	V	30.4	43.53	19	24.7	44.26	19.71	29.3	90	12.93	44.26
2491	Narrow-sided	V	21.35	10.12	29.05	8.7	21.35	10.12	29.05	81	3.65	18.59
2517	Narrow-sided	V	73.77	33.16	15.51	43.3	31.68	12.11	29.07	68	4.85	31.26
2149	Narrow-sided	IV/V	54.07	61.25	28.21	10.76	59.57	28.23	53.81	88	13.84	57.78
2174	Other	IV	34	35.08	11.6	11.9	#NULL!	#NULL!	#NULL!	66	9.41	32.13
2077	Other	IV	37.83	36.62	15.92	32	35.44	10.61	39.62	83	10.62	35.44
2071	Other	IV	39.93	37.65	13.48	19.7	39.93	37.65	13.48	64	18.7	34.99
7332	Other	IV	56	73.4	85.4	524.2	55.6	73.5	81.2	82	#NULL!	#NULL!
7354	Other	IV	53.3	74.2	62	346.6	53.3	74.2	62	67	48.2	45
7357	Other	V	93.6	73.6	45.2	353.8	41.2	91.8	55.4	68	52.6	43.4
2531	Prepared core	IV	36.41	36.59	19.47	29.2	36.41	36.59	19.47	70	#NULL!	#NULL!
5461	Prepared core	IV	39.3	49.1	17.3	33.2	49.2	13.9	39.3	70	#NULL!	#NULL!
2505	Prepared core	IV/V	93.22	42	23.9	111.2	#NULL!	#NULL!	#NULL!	#NULL!	#NULL!	#NULL!
2051	Prepared core	IV	53.2	34.99	32.41	55.7	53.2	34.99	32.41	78	17.35	36.82
2109	Prepared core	IV	33.88	36.8	18.27	28.8	30	36.8	18.27	94	#NULL!	#NULL!
2471	Prepared core	V	39.87	25.6	36.05	42.5	39.87	25.6	36.05	82	#NULL!	#NULL!
2500	Prepared core	V	39.32	21.88	37.04	33.3	38.57	21.54	38.19	#NULL!	#NULL!	#NULL!
5250	Prepared core	IV	45.1	47.2	20	41.6	45.1	47.2	20	68	#NULL!	#NULL!
2094	Prepared core	IV	53.33	48.3	20.34	#NULL!	53.33	48.3	20.34	70	#NULL!	#NULL!
2050	Prepared core	IV	47.44	32.3	39.73	54	47.44	32.3	39.73	80	#NULL!	#NULL!
2130	Prepared core	IV	35.39	36.55	21.97	33.3	35.39	36.55	21.97	83	6.2	23.68
5390	Prepared core	IV	39.2	41.5	13	22.9	38.5	13	42	80	#NULL!	#NULL!
2489	Prepared core	V	37.67	35.62	24.52	64.4	37.67	35.62	24.52	82	#NULL!	#NULL!
8702	Prepared core	V	105.7	32	68.9	283	105.7	32	68.9	80	#NULL!	#NULL!
8593	Prepared core	IV	103.1	45.8	85	350.6	103.1	45.8	85	75	#NULL!	#NULL!
7358	Prepared core	IV	99.1	82.6	62.6	588.8	98.1	75.6	62.6	90	#NULL!	#NULL!
8591	Prepared core	IV	81.2	37	54.9	206.8	81.2	37	54.9	86	49.8	24.3
8755	Prepared core	V	75.9	47.1	35.2	105.7	75.9	47.1	35.2	76	#NULL!	#NULL!
8594	Prepared core	IV	65.4	37.3	50.9	207	65.4	37.3	50.9	79	#NULL!	#NULL!
8577	Prepared core	IV	61.1	28.2	39	118.2	61.1	28.2	39	92	#NULL!	#NULL!
8599	Prepared core	IV	60.5	31.7	63.7	153	60.5	31.7	63.7	86	#NULL!	#NULL!
8670	Prepared core	V	59.8	31	49.4	100.5	59.8	31	49.4	80	#NULL!	#NULL!
8609	Prepared core	IV	58.3	14.1	49.1	48.7	41.8	11.7	58	78	#NULL!	#NULL!
8492	Prepared core	IV	56.8	41.8	27.2	77.3	56.8	41.8	27.2	88	36.3	35.3
8580	Prepared core	IV	50.2	39	44.8	81.4	50.2	39	44.8	110	#NULL!	#NULL!
2123	Prepared core	IV	46.32	17.94	58.27	60.5	46.32	17.94	58.27	86	#NULL!	#NULL!
8608	Prepared core	IV	39.2	44.8	16.9	40.5	41.5	16.2	44.8	75	#NULL!	#NULL!
8560	Prepared core	IV	36	72.6	51.8	184.7	36	72.6	51.8	80	#NULL!	#NULL!
5247	Prepared core	IV	42.8	14.4	55.8	60.8	42.8	14.4	55.8	80	#NULL!	#NULL!
2464	Semi-circumferential	IV	36.86	39.09	11.22	26.9	36.86	39.09	11.22	87	28.13	21.46
5238	Semi-circumferential	IV	38.3	52.3	28.2	39.1	38.3	52.3	28.2	84	15.5	#NULL!
2106	Semi-circumferential	IV	50.01	42.29	25.07	74	50.01	42.29	25.07	67	#NULL!	#NULL!
2052	Semi-circumferential	IV	36.76	35.46	23.2	26.7	36.76	35.46	23.2	82	9.84	21.38
2089	Semi-circumferential	IV	32.2	35.66	31.27	44.1	32.2	35.66	31.27	91	9.41	34.1
2090	Semi-circumferential	IV	34.08	27.24	23.63	28.6	34.08	27.24	23.63	78	12.17	#NULL!
1671	Semi-circumferential	IV	38.58	40.1	18.75	23.6	38.58	40.1	18.75	75	11.1	#NULL!
2110	Semi-circumferential	IV	45.88	39.71	25.02	40.2	45.88	39.71	25.02	70	6.42	44.67
2516	Semi-circumferential	V	34.99	34.9	17.5	22.1	34.99	34.9	17.5	74	5.62	23.56
2480	Semi-circumferential	V	42.23	48.65	24.74	55.2	42.23	48.65	24.74	83	15.57	31.37
2482	Semi-circumferential	V	32.22	39.34	32.44	28	32.22	39.34	32.44	75	13.18	#NULL!
7223	Semi-circumferential	V	16.1	32.6	18	9.3	16.1	32.6	18	52	7.6	16.1
7862	Semi-circumferential	IV	60.6	30.3	18.5	38.5	60.6	30.3	18.5	80	9	54.2
2084	Semi-circumferential	IV	66.33	27.99	23.75	50.9	66.33	27.99	23.75	72	15.62	66.33
2466	Semi-circumferential	V	33.73	44.2	39.05	62.7	33.73	44.2	39.05	78	13.22	#NULL!
2493	Semi-circumferential	V	36.61	19.91	36.71	31.3	36.61	19.91	36.71	90	10.72	36.47
7579	Semi-circumferential	V	40.5	28.5	33	48.3	40.5	28.5	33	84	10	31.8
2474	Semi-circumferential	V	56.34	49.51	34.35	87	56.34	49.51	34.35	60	24.27	40.7
2104	Semi-circumferential	IV	31.16	37.7	43.69	36.8	31.16	37.7	43.69	64	15.34	29.38
2151	Semi-circumferential	IV	40.23	39.92	19.24	36.6	40.25	40.71	19.46	76	8.4	21.35
2132	Semi-circumferential	IV	43.16	32.64	29.25	44	43.16	32.64	29.25	72	16.77	24.3
2102	Semi-circumferential	IV	48.79	40.91	33.98	72.9	48.79	40.91	33.98	92	9.25	46.74
2093	Semi-circumferential	IV	28.8	33.01	21.71	19.5	28.54	33	21.88	77	7.7	25.27
2054	Semi-circumferential	IV	27.23	32.67	34.94	34.8	27.23	32.67	34.94	90	9.83	24.35
2070	Semi-circumferential	IV	33.93	36.17	19.84	27	33.93	36.17	19.84	94	9.77	22.24
2073	Semi-circumferential	IV	35.79	38.41	26.83	40.7	35.79	38.41	26.83	77	11.68	35.16
1947	Semi-circumferential	IV	24.42	34.21	36.21	29.2	24.42	34.21	36.21	96	17.94	#NULL!
2068	Semi-circumferential	V	39.55	50.93	49.45	97.4	39.55	50.93	49.45	83	18.1	40.19
6107	Semi-circumferential	V	42.4	36.2	10.3	12.2	#NULL!	#NULL!	#NULL!	#NULL!	#NULL!	#NULL!
7864	Semi-circumferential	V	41.7	34.4	31.5	46.4	41.7	34.4	31.5	65	7.3	39.5
2098	Semi-circumferential	IV	55.78	50.45	40.16	128.5	55.78	50.45	40.16	75	17.07	47.32
7518	Semi-circumferential	V	74	46	40.5	250.3	72	44.5	47.7	97	16.6	60.2
2476	Semi-circumferential	V	48.97	39.43	45.6	97.4	48.97	39.43	45.6	98	#NULL!	37.7
2485	Semi-circumferential	V	32.69	45.16	45.99	73.4	32.69	45.16	45.99	78	14.06	30.11
2501	Semi-circumferential	V	45.7	23.68	33.36	32.6	45.7	23.68	33.36	90	#NULL!	#NULL!
2081	Semi-circumferential	IV	29.68	25.72	22.05	17.6	29.68	25.72	22.05	84	7.51	27.45
1765	Semi-circumferential	IV	26.15	28.99	22.8	19.6	26.15	28.99	22.8	81	2.97	22.69
2487	Semi-circumferential	V	49.18	59.37	46.13	165	49.18	59.37	46.13	83	14.23	48.26
2100	Semi-circumferential	IV	56.01	27.68	27.7	77.9	56.01	27.68	27.7	86	23.83	56.01
2146	Semi-circumferential	IV	39.59	34.09	22.19	35.4	39.59	34.09	22.19	78	20.49	#NULL!
8293	Semi-circumferential	IV/V	37.2	30.4	29.5	38.6	37.2	30.4	29.5	83	15.6	31.6
4500	Semi-circumferential	V	56	83.8	45.5	290.5	56	85.3	47	96	#NULL!	#NULL!
5361	Semi-circumferential	IV	51.7	67.2	27.5	128.6	31.4	68.2	34	91	20	30.7
2512	Semi-circumferential	V	41.46	36.69	28.41	63.9	41.46	36.69	28.41	82	#NULL!	#NULL!
2139	Semi-circumferential	IV	38.63	20.24	35.61	32.9	28.23	9.45	32.71	82	9.45	28.23
8432	Tested core	IV	107.8	75.9	46	459.9	43.6	71.8	119.3	76	#NULL!	#NULL!
8447	Tested core	IV	59.4	76.2	53.5	231.7	25.5	36.7	57.5	81	#NULL!	#NULL!
8628	Tested core	IV	120.1	92.7	112.2	1162	120.1	92.7	112.2	91	#NULL!	#NULL!
8441	Tested core	V	107	77.2	93.9	1043.1	81.4	57.2	84	89	#NULL!	#NULL!
8611	Tested core	V	95.4	62.2	73.4	744.8	95.4	62.2	73.4	87	#NULL!	#NULL!
8442	Tested core	IV	92.4	73.8	95.6	586.2	74.6	97.3	92.7	97	#NULL!	#NULL!
8631	Tested core	IV	88.6	87.5	80	509.3	88.6	87.5	80	88	#NULL!	#NULL!
8613	Tested core	IV	88	84.2	116.5	1114.9	88	84.2	116.5	100	#NULL!	#NULL!
8666	Tested core	V	86.5	49	73.3	323	34.1	86.9	76.5	78	#NULL!	#NULL!
8595	Tested core	IV	78.8	36.1	82.4	307	78.8	36.1	82.4	105	#NULL!	#NULL!
8741	Tested core	V	77.8	75.7	48	228.3	51	66.6	48	78	#NULL!	#NULL!
8823	Tested core	IV	72.2	59.6	62.9	387.2	72.2	59.6	62.9	80	#NULL!	#NULL!
8615	Tested core	IV	65.5	73.6	111	545.3	65.5	73.6	111	90	#NULL!	#NULL!
8749	Tested core	V	62.1	52	20.8	88.1	62.1	52	20.8	90	#NULL!	#NULL!
2470	Tested core	V	50.47	63.16	28.24	109.2	50.47	63.16	28.24	85	43.92	35.05
8575	Tested core	IV	43	56.4	53	147.4	43	56.4	53	87	#NULL!	#NULL!
8586	Tested core	IV	41.8	49.3	53.2	158.3	41.8	49.3	53.2	83	#NULL!	#NULL!
8658	Tested core	V	32	29.1	97.1	298.43	32	29.1	97.1	62	#NULL!	#NULL!
2545	Truncated facetted	IV	54.24	25.73	6.19	6.4	#NULL!	#NULL!	#NULL!	#NULL!	#NULL!	#NULL!
3464	Truncated facetted	IV	55	19.7	7.7	9.1	#NULL!	#NULL!	#NULL!	#NULL!	#NULL!	#NULL!
1896	Truncated facetted	IV	57.56	17.62	3.03	4.5	#NULL!	#NULL!	#NULL!	#NULL!	#NULL!	#NULL!
3209	Truncated facetted	IV	52.28	17.83	10.74	10.7	14.9	9.76	6.9	78	9.76	14.9
3432	Truncated facetted	IV	48.18	23.5	9.67	12.8	28.42	23.06	9.05	67	11.09	27.9
5188	Truncated facetted	IV	38.4	37	16	23	11	12.6	3.2	#NULL!	#NULL!	#NULL!
3431	Truncated facetted	IV	34.08	18.21	7.43	10.8	39.76	23.68	12.23	58	#NULL!	29
5083	Truncated facetted	IV	34.3	36.8	11.6	16.5	34.8	36.8	11.6	71	9.8	25
3430	Truncated facetted	IV	53.12	23.33	12.88	10.8	40.63	13.8	12	75	13	40.63
3468	Truncated facetted	IV	44.1	21.4	6.6	8.9	#NULL!	#NULL!	#NULL!	#NULL!	#NULL!	#NULL!
5086	Truncated facetted	IV	32.9	16	6.6	4.6	18.7	12.8	6	66	5.1	18.5
3729	Truncated facetted	IV	34.6	25.2	4.2	4.8	#NULL!	#NULL!	#NULL!	#NULL!	#NULL!	#NULL!
1820	Truncated facetted	V	56.73	25.85	8.1	15.4	26.35	16.48	8.53	62	8.53	23.3
5638	Truncated facetted	V	43.6	16.9	7.5	5.7	#NULL!	#NULL!	#NULL!	#NULL!	#NULL!	#NULL!
3466	Truncated facetted	IV	55.9	25	7.8	12.9	#NULL!	#NULL!	#NULL!	#NULL!	#NULL!	#NULL!
3467	Truncated facetted	IV	53.1	21.5	8.5	6.6	#NULL!	12	10	#NULL!	#NULL!	#NULL!
6834	Truncated facetted	V	40.6	20.1	7.6	8.5	7.9	2.9	7.5	88	2.9	7.9
3470	Truncated facetted	IV	36.4	28.2	9.7	10.8	#NULL!	#NULL!	#NULL!	#NULL!	#NULL!	#NULL!
3955	Truncated facetted	IV	88.4	26	13.5	31.4	9	11.7	9.2	#NULL!	#NULL!	#NULL!
3463	Truncated facetted	IV	62.7	31.3	15.3	36.3	62.9	31.4	14.5	83	6.2	31.2
7422	Truncated facetted	V	65.4	34.4	14.3	41.7	10	32.3	11.5	#NULL!	#NULL!	#NULL!
3561	Truncated facetted	IV	43.2	24.1	6.9	7.6	#NULL!	#NULL!	#NULL!	#NULL!	#NULL!	#NULL!
7517	Truncated facetted	IV	74.8	35.1	11.3	30	33	31.7	10.7	54	6.4	23.3
6414	Truncated facetted	V	69	34.7	14.2	27.3	21.7	14.8	9.3	73	#NULL!	#NULL!
6023	Truncated facetted	V	29.3	34.7	17	10.6	25.5	27.7	15.9	79	15.1	22.1
5440	unknown-broken	IV	21	38.3	13	9.6	21	38.3	13	73	#NULL!	#NULL!
2162	unknown-broken	IV	39.06	24.02	22.56	22.4	39.06	24.02	22.56	83	#NULL!	#NULL!
1675	unknown-broken	IV	14.75	26.76	25.76	9.4	15.11	20.15	26.16	68	2.6	15.17
5548	unknown-broken	IV	33.3	24	12.1	11	33.3	24	12.1	72	#NULL!	#NULL!
5469	unknown-broken	IV	29.2	26.9	9.2	9.3	#NULL!	#NULL!	#NULL!	#NULL!	#NULL!	#NULL!
2157	unknown-broken	IV	34.79	38.63	25.55	35.2	31.59	38.08	36.03	68	12.98	31.9
1887	unknown-broken	V	33.04	36.75	36.66	46.3	33.04	36.75	36.66	103	#NULL!	#NULL!
8405	unknown-broken	V	95.6	87.1	45.9	405.1	95.6	87.1	45.9	92	65.2	53.5
8424	unknown-broken	IV	86	73.5	31.6	285.3	33.6	36.4	87.6	72	32.6	33.6
8487	unknown-broken	IV	80	51.1	34.2	186.8	50.8	74.8	34.2	72	#NULL!	#NULL!
8406	unknown-broken	IV	66.3	60	39.3	158.9	36.6	65.1	58.5	85	37.5	36.6
8528	unknown-broken	IV	94.6	105.3	103.8	1544.3	94.6	105.3	103.8	90	63.3	97
8446	unknown-broken	IV	74.3	66.2	38.3	226.1	68.2	65.9	32	108	#NULL!	#NULL!
7073	unknown-broken	V	65.5	53.6	28.3	92.1	32.7	27.8	28.2	46	27.8	32.7
5746	unknown-broken	V	56.2	91.3	45	290.4	56.2	91.3	45	90	#NULL!	#NULL!
8510	unknown-broken	V	50.7	65.6	30.1	100.5	31	65.3	30	70	28.2	30.5
7261	unknown-broken	V	32.9	40.8	13.3	20.8	32.9	40.8	13.3	89	14.5	32.9
2105	unknown-broken	IV	29.97	33.24	13.16	9.5	29.97	33.24	13.16	92	#NULL!	#NULL!
7222	unknown-broken	V	22.4	32	11.6	6.9	17.9	24	11.4	48	#NULL!	#NULL!
7360	unknown-broken	V	20.9	36.6	22.7	38.5	20.9	36.6	22.7	68	#NULL!	#NULL!
2529	unknown-broken	V	19.4	39.71	20.18	25.5	19.4	39.71	20.18	72	14	19.89
2145	unknown-broken	IV	18.04	36.41	29.16	19	#NULL!	#NULL!	#NULL!	#NULL!	#NULL!	#NULL!
5368	unknown-broken	IV	54.2	19.3	12.7	20.5	54.2	19.3	12.7	#NULL!	#NULL!	#NULL!
4765	unknown-broken	IV	47.5	56.4	28.1	55.5	#NULL!	#NULL!	#NULL!	#NULL!	#NULL!	#NULL!
2490	unknown-broken	V	40.19	45.82	26.38	43.7	40.19	45.82	26.38	88	23.79	50.3
5343	unknown-broken	IV	36.1	44.6	19.2	47.2	15.8	33.3	13.1	70	#NULL!	#NULL!
2486	unknown-broken	V	34.1	20.22	20.42	21.3	34.1	20.22	20.42	78	#NULL!	#NULL!
1682	unknown-broken	IV	30	25.79	12.52	9.3	14.37	25.29	13.53	#NULL!	11.94	#NULL!
1870	unknown-broken	V	19.64	25.88	12.54	5.4	19.64	25.88	12.54	77	6.69	#NULL!
1674	unknown-broken	IV	16.47	31.08	33.02	13.1	28.6	24.29	32.28	54	9.42	18.54
8704	Wide-faced flat	IV	51.3	74.4	57.3	323.1	51.3	74.4	57.3	85	43.3	51.3
1678	Wide-faced flat	IV	43.91	36.54	18.32	29.8	43.91	36.54	18.32	84	12.82	38.78
2117	Wide-faced flat	IV	40.96	60.9	30.44	86.3	40.96	60.9	30.44	#NULL!	#NULL!	#NULL!
1669	Wide-faced flat	IV	28.71	34.07	15.48	18.3	27.53	33.99	15.01	80	10.15	27.53
2522	Wide-faced flat	IV	66.66	62.86	64.37	280.8	66.66	62.86	64.37	74	34.84	59.67
2158	Wide-faced flat	IV	37.67	34.11	22.08	35	37.67	34.11	22.08	85	12.61	35.58
2477	Wide-faced flat	V	73.68	58.15	37.67	178.6	73.68	58.15	37.67	68	23.06	72.44
2478	Wide-faced flat	V	38.1	42.63	28.31	44.5	38.1	42.63	28.31	90	7.18	#NULL!
5239	Wide-faced flat	V	44.2	39	32	64	44.2	39	32	83	20.5	38.5
1670	Wide-faced flat	IV	30.75	28.33	20.19	19.3	30.75	28.33	20.19	68	14.6	#NULL!
2015	Wide-faced flat	IV	40.25	40.19	21	29.9	31.82	32.21	18.63	72	6.15	19.33
2496	Wide-faced flat	V	53.7	47.84	24.27	67.3	16.76	21.31	12.74	80	6.02	10.32
